# Supplementary material for: Distinct T cell signatures are associated with Staphylococcus aureus skin infection in pediatric atopic dermatitis
Source: JCI Insight. 2024 May 8;9(9):e178789. doi: 10.1172/jci.insight.178789 (PMC11141913; doi:10.1172/jci.insight.178789)
Supplement: Supporting data values [file jciinsight-9-178789-s137.xlsx]

## Sheet: Table 1 n = 94
Group	Date of Enrolment	Date of Birth (01/mm/yy)	Date Difference	Age (years)	Gender	EASI	NESS
AD control	2020-01-09	2004-02-01	15	15	M	4	2.6
AD control	2020-01-21	2004-05-01	15	15	F	14	14.2
AD control	2020-01-21	2005-08-01	14	14	F	14	57.6
AD control	2020-01-21	2006-08-01	13	13	M	11	20.6
AD S aureus	2020-01-23	2006-02-01	13	13	M	13	19.5
AD control	2020-02-13	2006-07-01	13	13	F	11	16.2
AD control	2020-02-20	2012-12-01	7	7	F	9	5.4
AD control	2020-02-24	2003-11-01	16	16	M	11	8.1
AD control	2020-02-25	2009-04-01	10	10	F	10	5.55
AD control	2020-02-25	2003-08-01	16	16	M	15	18.6
AD control	2020-02-25	2004-06-01	15	15	F	11	13.8
AD control	2020-02-25	2006-04-01	13	13	M	12	9.9
AD control	2020-03-02	2011-08-01	8	8	M	13	15.55
AD control	2020-03-02	2006-08-01	13	13	F	11	27.9
AD S aureus	2020-03-02	2015-10-01	4	4	M	15	19.85
AD control	2020-06-18	2010-10-01	9	9	F	14	23.2
AD control	2020-06-22	2012-08-01	7	7	F	13	22.6
AD control	2020-06-22	2015-09-01	4	4	F	13	33
AD control	2020-06-29	2006-11-01	13	13	M	8	5.05
H Control	2020-07-14	2015-09-01	4	4	M	NA	NA
H Control	2020-07-14	2007-08-01	12	12	M	NA	NA
H Control	2020-07-14	2011-01-01	9	9	M	NA	NA
AD control	2020-07-21	2015-12-01	4	4	M	8	1.2
AD control	2020-07-21	2013-10-01	6	6	M	12	7.6
AD control	2020-07-23	2020-01-01	0	0.5	M	11	8.15
AD control	2020-07-27	2018-10-01	1	1.5	M	7	2.6
AD control	2020-07-28	2014-08-01	5	5	M	13	9.25
AD control	2020-08-10	2007-06-01	13	13	F	11	7.2
AD control	2020-08-10	2012-02-01	8	8	F	11	11
AD control	2020-08-13	2014-07-01	6	6	F	15	25.2
H Control	2020-08-18	2015-03-01	5	5	F	NA	NA
AD control	2020-08-18	2004-01-01	16	16	M	8	2.5
AD control	2020-08-18	2010-06-01	10	10	M	11	3.6
H Control	2020-08-19	2004-07-01	16	16	F	NA	NA
H Control	2020-08-19	2005-02-01	15	15	F	NA	NA
AD control	2020-08-25	2004-07-01	16	16	M	13	15.5
AD control	2020-08-25	2016-04-01	4	3	M	15	29.05
AD S aureus	2020-09-07	2019-12-01	0	0.75	F	12	35.25
AD S aureus	2020-09-25	2014-01-01	6	6	F	15	25.4
AD control	2020-10-12	2015-11-01	4	4	F	12	4.3
H Control	2020-10-13	2007-12-01	12	12	F	NA	NA
H Control	2020-10-13	2007-12-01	12	12	F	NA	NA
H Control	2020-10-20	2008-10-01	12	12	M	NA	NA
AD control	2020-10-20	2008-03-01	12	12	M	7	3.4
H Control	2020-10-20	2012-08-01	8	8	F	NA	NA
AD control	2020-10-27	2015-09-01	5	5	F	11	6
H Control	2020-11-05	2016-07-01	4	4	F	NA	NA
H Control	2020-11-05	2007-02-01	13	13	M	NA	NA
H Control	2020-11-06	2006-12-01	13	13	M	NA	NA
AD control	2020-11-09	2019-07-01	1	1.3	M	14	23.5
H Control	2020-11-10	2019-07-01	1	1.3	M	NA	NA
AD control	2020-11-10	2004-06-01	16	16	M	12	24.4
H Control	2020-11-12	2007-03-01	13	13	M	NA	NA
AD control	2020-11-13	2019-07-01	1	1.3	M	14	30.1
AD S aureus	2020-11-13	2011-04-01	9	9	M	13	25.6
H Control	2020-11-17	2019-08-01	1	1.25	M	NA	NA
H Control	2020-11-17	2016-09-01	4	4	M	NA	NA
AD control	2020-11-17	2004-04-01	16	16	M	11	19.85
AD S aureus	2020-11-18	2018-03-01	2	2	M	13	39.9
H Control	2020-11-19	2019-01-01	1	1.8	M	NA	NA
H Control	2020-11-19	2020-05-01	0	0.5	F	NA	NA
AD S aureus	2020-11-19	2015-07-01	5	5	F	15	25.2
H Control	2020-11-24	2016-05-01	4	4	F	NA	NA
H Control	2020-11-24	2014-02-01	6	6	F	NA	NA
H Control	2020-11-24	2009-11-01	11	11	F	NA	NA
H Control	2020-11-30	2011-01-01	9	9	M	NA	NA
AD control	2020-11-30	2020-05-01	0	0.5	F	12	19.95
H Control	2020-12-03	2014-06-01	6	6	F	NA	NA
H Control	2020-12-07	2007-11-01	13	13	F	NA	NA
AD S aureus	2021-01-12	2019-01-01	2	2	F	11	23.1
AD control	2021-01-14	2012-07-01	8	8	M	15	20.1
H Control	2021-01-19	2020-05-01	0	0.6	M	NA	NA
AD control	2021-01-26	2010-03-01	10	10	M	12	11.4
AD control	2021-01-28	2010-12-01	10	10	M	12	11.1
H Control	2021-02-01	2017-12-01	3	3	M	NA	NA
H Control	2021-02-01	2012-04-01	8	8	M	NA	NA
AD S aureus	2021-02-03	2010-05-01	10	10	F	15	23.65
H Control	2021-02-03	2018-06-01	2	2	F	NA	NA
AD control	2021-02-04	2014-11-01	6	6	F	15	21..6
AD control	2021-02-05	2013-07-01	7	7	M	15	16
AD control	2021-02-08	2008-09-01	12	12	F	12	14.8
H Control	2021-02-09	2015-05-01	5	5	F	NA	NA
H Control	2021-02-15	2015-03-01	5	5	M	NA	NA
AD S aureus	2021-02-16	2015-01-01	6	6	M	14	29
AD S aureus	2021-02-18	2005-12-01	15	15	F	13	52.75
H Control	2021-02-23	2013-05-01	7	7	M	NA	NA
H Control	2021-02-24	2013-12-01	7	7	M	NA	NA
AD control	2021-02-26	2016-07-01	4	4	M	13	17.1
AD control	2021-02-26	2014-09-01	6	6	F	12	12.9
H Control	2021-03-02	2013-09-01	7	7	F	NA	NA
H Control	2021-03-04	2018-09-01	2	2	M	NA	NA
AD control	2021-03-05	2013-07-01	7	7	F	10	10.1
AD S aureus	2021-03-08	2005-06-01	15	15	M	12	33.6

## Sheet: Table 1 n = 69
Group	Date of Enrolment	Date of Birth (01/mm/yy)	Date Difference	Age (years)	Gender	Immunosuppressed	Methotrexate	Ciclosporin	Dupilumab	NESS	EASI
AD control	2020-01-21	2005-08-01	14	14	F	Y	N	Y	Y	14	57.6
AD control	2020-02-13	2006-07-01	13	13	F	N	N	N	N	11	16.2
AD control	2020-03-02	2011-08-01	8	8	M	Y	Y	N	N	13	15.55
AD control	2020-07-21	2015-12-01	4	4	M	Y	Y	N	N	8	1.2
AD control	2020-07-21	2013-10-01	6	6	M	Y	Y	N	N	12	7.6
AD control	2020-07-23	2020-01-01	0	0.5	M	N	N	N	N	11	8.15
AD control	2020-07-27	2018-10-01	1	1.5	M	N	N	N	N	7	2.6
AD control	2020-07-28	2014-08-01	5	5	M	N	N	N	N	13	9.25
AD control	2020-08-10	2007-06-01	13	13	F	Y	Y	N	N	11	7.2
AD control	2020-08-10	2012-02-01	8	8	F	N	N	N	N	11	11
AD control	2020-08-13	2014-07-01	6	6	F	N	N	N	N	15	25.2
H Control	2020-08-18	2015-03-01	5	5	F	N	N	N	N	NA	NA
AD control	2020-08-18	2004-01-01	16	16	M	Y	Y	N	N	8	2.5
AD control	2020-08-18	2010-06-01	10	10	M	Y	Y	N	N	11	3.6
H Control	2020-08-19	2004-07-01	16	16	F	N	N	N	N	NA	NA
H Control	2020-08-19	2005-02-01	15	15	F	N	N	N	N	NA	NA
AD control	2020-08-25	2004-07-01	16	16	M	N	N	N	N	13	15.5
AD control	2020-08-25	2016-04-01	4	3	M	N	N	N	N	15	29.05
AD S aureus	2020-09-07	2019-12-01	0	0.75	F	N	N	N	N	12	35.25
AD S aureus	2020-09-25	2014-01-01	6	6	F	N	N	N	N	15	25.4
AD control	2020-10-12	2015-11-01	4	4	F	Y	Y	N	N	12	4.3
H Control	2020-10-13	2007-12-01	12	12	F	N	N	N	N	NA	NA
H Control	2020-10-13	2007-12-01	12	12	F	N	N	N	N	NA	NA
H Control	2020-10-20	2008-10-01	12	12	M	N	N	N	N	NA	NA
AD control	2020-10-20	2008-03-01	12	12	M	Y	Y	N	N	7	3.4
H Control	2020-10-20	2012-08-01	8	8	F	N	N	N	N	NA	NA
AD control	2020-10-27	2015-09-01	5	5	F	N	N	N	N	11	6
H Control	2020-11-05	2016-07-01	4	4	F	N	N	N	N	NA	NA
H Control	2020-11-05	2007-02-01	13	13	M	N	N	N	N	NA	NA
H Control	2020-11-06	2006-12-01	13	13	M	N	N	N	N	NA	NA
AD control	2020-11-09	2019-07-01	1	1.3	M	N	N	N	N	14	23.5
AD control	2020-11-10	2004-06-01	16	16	M	Y	Y	N	N	12	24.4
H Control	2020-11-12	2007-03-01	13	13	M	N	N	N	N	NA	NA
AD control	2020-11-13	2019-07-01	1	1.3	M	N	N	N	N	14	30.1
AD S aureus	2020-11-13	2011-04-01	9	9	M	N	N	N	N	13	25.6
H Control	2020-11-17	2019-08-01	1	1.25	M	N	N	N	N	NA	NA
H Control	2020-11-17	2016-09-01	4	4	M	N	N	N	N	NA	NA
AD control	2020-11-17	2004-04-01	16	16	M	N	N	N	N	11	19.85
AD S aureus	2020-11-18	2018-03-01	2	2	M	N	N	N	N	13	39.9
H Control	2020-11-19	2019-01-01	1	1.8	M	N	N	N	N	NA	NA
H Control	2020-11-19	2020-05-01	0	0.5	F	N	N	N	N	NA	NA
H Control	2020-11-24	2016-05-01	4	4	F	N	N	N	N	NA	NA
H Control	2020-11-24	2009-11-01	11	11	F	N	N	N	N	NA	NA
H Control	2020-11-30	2011-01-01	9	9	M	N	N	N	N	NA	NA
AD control	2020-11-30	2020-05-01	0	0.5	F	N	N	N	N	12	19.95
H Control	2020-12-03	2014-06-01	6	6	F	N	N	N	N	NA	NA
AD S aureus	2021-01-12	2019-01-01	2	2	F	N	N	N	N	11	23.1
AD control	2021-01-14	2012-07-01	8	8	M	Y	Y	N	N	15	20.1
AD control	2021-01-26	2010-03-01	10	10	M	Y	Y	N	N	12	11.4
AD control	2021-01-28	2010-12-01	10	10	M	Y	Y	N	N	12	11.1
H Control	2021-02-01	2017-12-01	3	3	M	N	N	N	N	NA	NA
H Control	2021-02-01	2012-04-01	8	8	M	N	N	N	N	NA	NA
AD S aureus	2021-02-03	2010-05-01	10	10	F	Y	N	N	N	15	23.65
H Control	2021-02-03	2018-06-01	2	2	F	N	N	N	N	NA	NA
AD control	2021-02-04	2014-11-01	6	6	F	N	N	N	N	15	21..6
AD control	2021-02-05	2013-07-01	7	7	M	N	N	N	N	15	16
AD control	2021-02-08	2008-09-01	12	12	F	N	N	N	N	12	14.8
H Control	2021-02-09	2015-05-01	5	5	F	N	N	N	N	NA	NA
H Control	2021-02-15	2015-03-01	5	5	M	N	N	N	N	NA	NA
AD S aureus	2021-02-16	2015-01-01	6	6	M	N	N	N	N	14	29
AD S aureus	2021-02-18	2005-12-01	15	15	F	N	N	N	N	13	52.75
H Control	2021-02-23	2013-05-01	7	7	M	N	N	N	N	NA	NA
H Control	2021-02-24	2013-12-01	7	7	M	N	N	N	N	NA	NA
AD control	2021-02-26	2016-07-01	4	4	M	N	N	N	N	13	17.1
AD control	2021-02-26	2014-09-01	6	6	F	N	N	N	N	12	12.9
H Control	2021-03-02	2013-09-01	7	7	F	N	N	N	N	NA	NA
H Control	2021-03-04	2018-09-01	2	2	M	N	N	N	N	NA	NA
AD control	2021-03-05	2013-07-01	7	7	F	N	N	N	N	10	10.1
AD S aureus	2021-03-08	2005-06-01	15	15	M	N	N	N	N	12	33.6

## Sheet: Table 2
AD S.aureus n = 12						AD Controls n = 46					Healthy Controls n = 35
							pt number	%				pt number	%
Lesional skin	pt number		%			Lesional skin					Lesional skin	N/A
Negative	0					Negative	22	48
Low	0					Low	5	11			Non lesional skin
Moderate	4		0.33			Moderate	3	6			Negative	34	0.97
High	8		0.67			High	16	35			Low	1	0.03
											Moderate	0
Non lesional skin											High	0
Negative	5		0.42			Non lesional skin
Low	2		0.17			Negative	37	80
Moderate	1		0.08			Low	7	15			Nose
High	4		0.33			Moderate	0	0			Negative	31	0.89
						High	2	5			Low	0
Nose											Moderate	0
Negative	4		0.333								High	4	0.11
Low	1		0.083			Nose
Moderate	3		0.25			Negative	24	52
High	4		0.33			Low	3	7
						Moderate	5	11
						High	14	30

## Sheet: Figure 1
name	value
CD8	0.566887
Vd1	0.545691
Vd2	0.617077
CD4	0.473705
CD4+CD45RO+	0.296541
Treg	0.234953
exTh17	0.206559
Th17	0.504499
Th1	0.727455
Th2	0.544091
Memory CD4	0.375325
Memory Treg	0.384323
Prolif Memory CD4	0.431714
Memory IL10+	0.820436
Memory exTh17	0.495301
Memory Th17	0.209358
Memory Trans Th17	0.456709
Memory Th1	0.354729
Memory IL4+	0.372326
Memory IL13+	0.279944
Memory IL4+IL13+	0.238152
CD8	0.596281
Vd1	0.530894
Vd2	0.627075
CD4	0.55169
CD4+CD45RO+	0.261948
Treg	0.263547
exTh17	0.223155
Th17	0.456909
Th1	0.736253
Th2	0.556889
Memory CD4	0.410718
Memory Treg	0.329934
Prolif Memory CD4	0.376725
Memory IL10+	0.794041
Memory exTh17	0.54789
Memory Th17	0.20116
Memory Trans Th17	0.464107
Memory Th1	0.362727
Memory IL4+	0.385923
Memory IL13+	0.230154
Memory IL4+IL13+	0.227954
CD8	0.590082
Vd1	0.480904
Vd2	0.630674
CD4	0.505699
CD4+CD45RO+	0.307139
Treg	0.263147
exTh17	0.247151
Th17	0.44971
Th1	0.718056
Th2	0.566887
Memory CD4	0.418116
Memory Treg	0.370526
Prolif Memory CD4	0.395921
Memory IL10+	0.808438
Memory exTh17	0.555289
Memory Th17	0.19996
Memory Trans Th17	0.454509
Memory Th1	0.371326
Memory IL4+	0.373325
Memory IL13+	0.283343
Memory IL4+IL13+	0.260348
CD8	0.605679
Vd1	0.515697
Vd2	0.628074
CD4	0.506499
CD4+CD45RO+	0.274345
Treg	0.24935
exTh17	0.215557
Th17	0.560088
Th1	0.685263
Th2	0.489302
Memory CD4	0.376925
Memory Treg	0.305339
Prolif Memory CD4	0.361528
Memory IL10+	0.782843
Memory exTh17	0.546491
Memory Th17	0.218756
Memory Trans Th17	0.45191
Memory Th1	0.323335
Memory IL4+	0.363727
Memory IL13+	0.268946
Memory IL4+IL13+	0.25015
CD8	0.54769
Vd1	0.509298
Vd2	0.634473
CD4	0.466507
CD4+CD45RO+	0.278544
Treg	0.225955
exTh17	0.210758
Th17	0.454509
Th1	0.717057
Th2	0.595081
Memory CD4	0.427315
Memory Treg	0.370126
Prolif Memory CD4	0.405119
Memory IL10+	0.779244
Memory exTh17	0.492302
Memory Th17	0.19956
Memory Trans Th17	0.405719
Memory Th1	0.357728
Memory IL4+	0.380724
Memory IL13+	0.264347
Memory IL4+IL13+	0.240352
CD8	0.554689
Vd1	0.510298
Vd2	0.660868
CD4	0.517896
CD4+CD45RO+	0.308138
Treg	0.24975
exTh17	0.232354
Th17	0.453109
Th1	0.754849
Th2	0.566887
Memory CD4	0.403119
Memory Treg	0.381724
Prolif Memory CD4	0.417117
Memory IL10+	0.789442
Memory exTh17	0.552889
Memory Th17	0.214557
Memory Trans Th17	0.432114
Memory Th1	0.353529
Memory IL4+	0.367127
Memory IL13+	0.266947
Memory IL4+IL13+	0.227954

## Sheet: Figure 2
beta	var	group
-3.15754	Memory IL10+	AD S.aureus
-1.86178	Memory IL10+	AD S.aureus
-1.08052	Memory IL10+	AD S.aureus
-2.16923	Memory IL10+	AD S.aureus
-1.20388	Memory IL10+	AD S.aureus
-1.40505	Memory IL10+	AD S.aureus
-0.997181	Memory IL10+	AD S.aureus
-1.62526	Memory IL10+	AD S.aureus
-3.30084	Memory IL10+	AD S.aureus
-2.7186	Memory IL10+	AD S.aureus
-2.12028	Memory IL10+	AD S.aureus
-2.47353	Memory IL10+	AD S.aureus
-2.21755	Memory IL10+	AD S.aureus
-1.70839	Memory IL10+	AD S.aureus
-0.564341	Memory IL10+	AD S.aureus
-1.88147	Memory IL10+	AD S.aureus
-1.34712	Memory IL10+	AD S.aureus
-1.56535	Memory IL10+	AD S.aureus
-3.19537	Memory IL10+	AD S.aureus
-1.65328	Memory IL10+	AD S.aureus
-2.12687	Memory IL10+	AD S.aureus
-2.98862	Memory IL10+	AD S.aureus
-0.329857	Memory IL10+	AD S.aureus
-0.959803	Memory IL10+	AD S.aureus
-1.87496	Memory IL10+	AD S.aureus
-2.19965	Memory IL10+	AD S.aureus
-0.575775	Memory IL10+	AD S.aureus
-1.967	Memory IL10+	AD S.aureus
-2.32523	Memory IL10+	AD S.aureus
-2.02568	Memory IL10+	AD S.aureus
-1.27412	Memory IL10+	AD S.aureus
-1.75761	Memory IL10+	AD S.aureus
-1.32133	Memory IL10+	AD S.aureus
-1.64631	Memory IL10+	AD S.aureus
-1.82807	Memory IL10+	AD S.aureus
-1.27773	Memory IL10+	AD S.aureus
-1.59553	Memory IL10+	AD S.aureus
-1.4428	Memory IL10+	AD S.aureus
-2.46438	Memory IL10+	AD S.aureus
-2.22149	Memory IL10+	AD S.aureus
-2.98954	Memory IL10+	AD S.aureus
-1.29342	Memory IL10+	AD S.aureus
-2.35884	Memory IL10+	AD S.aureus
-1.43448	Memory IL10+	AD S.aureus
-1.11986	Memory IL10+	AD S.aureus
-1.12435	Memory IL10+	AD S.aureus
-1.25312	Memory IL10+	AD S.aureus
-2.25265	Memory IL10+	AD S.aureus
-3.00039	Memory IL10+	AD S.aureus
-3.80462	Memory IL10+	AD S.aureus
-3.18223	Memory IL10+	AD S.aureus
-2.47564	Memory IL10+	AD S.aureus
-1.89711	Memory IL10+	AD S.aureus
-0.861591	Memory IL10+	AD S.aureus
-0.452477	Memory IL10+	AD S.aureus
-0.655523	Memory IL10+	AD S.aureus
-1.36923	Memory IL10+	AD S.aureus
-2.37428	Memory IL10+	AD S.aureus
-2.42091	Memory IL10+	AD S.aureus
-2.70845	Memory IL10+	AD S.aureus
-3.12471	Memory IL10+	AD S.aureus
-1.89861	Memory IL10+	AD S.aureus
-2.71787	Memory IL10+	AD S.aureus
-2.39305	Memory IL10+	AD S.aureus
-2.64903	Memory IL10+	AD S.aureus
-2.21977	Memory IL10+	AD S.aureus
-1.48587	Memory IL10+	AD S.aureus
-1.70411	Memory IL10+	AD S.aureus
-1.34814	Memory IL10+	AD S.aureus
-0.418173	Memory IL10+	AD S.aureus
-0.454467	Memory IL10+	AD S.aureus
-0.172083	Memory IL10+	AD S.aureus
-0.69592	Memory IL10+	AD S.aureus
-1.91352	Memory IL10+	AD S.aureus
-1.54624	Memory IL10+	AD S.aureus
-2.29281	Memory IL10+	AD S.aureus
-3.91419	Memory IL10+	AD S.aureus
-4.55533	Memory IL10+	AD S.aureus
-3.36348	Memory IL10+	AD S.aureus
-3.7213	Memory IL10+	AD S.aureus
-3.96028	Memory IL10+	AD S.aureus
-3.71724	Memory IL10+	AD S.aureus
-3.11123	Memory IL10+	AD S.aureus
-2.47958	Memory IL10+	AD S.aureus
-1.10576	Memory IL10+	AD S.aureus
-0.572779	Memory IL10+	AD S.aureus
-1.83304	Memory IL10+	AD S.aureus
-2.40629	Memory IL10+	AD S.aureus
-3.14247	Memory IL10+	AD S.aureus
-2.81739	Memory IL10+	AD S.aureus
-2.30932	Memory IL10+	AD S.aureus
-3.27045	Memory IL10+	AD S.aureus
-1.68649	Memory IL10+	AD S.aureus
-1.94877	Memory IL10+	AD S.aureus
-1.2439	Memory IL10+	AD S.aureus
-1.47057	Memory IL10+	AD S.aureus
-1.68166	Memory IL10+	AD S.aureus
-2.1272	Memory IL10+	AD S.aureus
-1.20183	Memory IL10+	AD S.aureus
-2.37445	Memory IL10+	AD S.aureus
-2.3043	Memory IL10+	AD S.aureus
-1.2038	Memory IL10+	AD S.aureus
-3.04082	Memory IL10+	AD S.aureus
-2.11738	Memory IL10+	AD S.aureus
-2.08572	Memory IL10+	AD S.aureus
-2.94549	Memory IL10+	AD S.aureus
-2.52257	Memory IL10+	AD S.aureus
-3.19994	Memory IL10+	AD S.aureus
-2.58513	Memory IL10+	AD S.aureus
-2.82846	Memory IL10+	AD S.aureus
-1.51998	Memory IL10+	AD S.aureus
-2.55155	Memory IL10+	AD S.aureus
-2.40737	Memory IL10+	AD S.aureus
-1.81131	Memory IL10+	AD S.aureus
-1.78834	Memory IL10+	AD S.aureus
-3.18596	Memory IL10+	AD S.aureus
-2.26622	Memory IL10+	AD S.aureus
-3.2755	Memory IL10+	AD S.aureus
-2.889	Memory IL10+	AD S.aureus
-1.43075	Memory IL10+	AD S.aureus
-2.0695	Memory IL10+	AD S.aureus
-1.5729	Memory IL10+	AD S.aureus
-2.86101	Memory IL10+	AD S.aureus
-3.18952	Memory IL10+	AD S.aureus
-1.9776	Memory IL10+	AD S.aureus
-2.17254	Memory IL10+	AD S.aureus
-0.962065	Memory IL10+	AD S.aureus
-0.93453	Memory IL10+	AD S.aureus
-1.16897	Memory IL10+	AD S.aureus
-1.11899	Memory IL10+	AD S.aureus
-1.42877	Memory IL10+	AD S.aureus
-0.233511	Memory IL10+	AD S.aureus
-0.881172	Memory IL10+	AD S.aureus
-1.98843	Memory IL10+	AD S.aureus
-1.57776	Memory IL10+	AD S.aureus
-0.739203	Memory IL10+	AD S.aureus
-1.25422	Memory IL10+	AD S.aureus
-0.632856	Memory IL10+	AD S.aureus
-1.98327	Memory IL10+	AD S.aureus
-2.39954	Memory IL10+	AD S.aureus
-2.88773	Memory IL10+	AD S.aureus
-1.60698	Memory IL10+	AD S.aureus
-3.36975	Memory IL10+	AD S.aureus
-2.68201	Memory IL10+	AD S.aureus
-3.08743	Memory IL10+	AD S.aureus
-3.03904	Memory IL10+	AD S.aureus
-3.23793	Memory IL10+	AD S.aureus
-3.29038	Memory IL10+	AD S.aureus
-1.72167	Memory IL10+	AD S.aureus
-1.7529	Memory IL10+	AD S.aureus
-1.28563	Memory IL10+	AD S.aureus
-1.65814	Memory IL10+	AD S.aureus
-1.11791	Memory IL10+	AD S.aureus
-0.522935	Memory IL10+	AD S.aureus
-0.285229	Memory IL10+	AD S.aureus
-0.334674	Memory IL10+	AD S.aureus
-1.3725	Memory IL10+	AD S.aureus
-2.10392	Memory IL10+	AD S.aureus
-0.742823	Memory IL10+	AD S.aureus
-0.28295	Memory IL10+	AD S.aureus
-0.464461	Memory IL10+	AD S.aureus
-1.56658	Memory IL10+	AD S.aureus
-0.708306	Memory IL10+	AD S.aureus
-1.493	Memory IL10+	AD S.aureus
-1.33498	Memory IL10+	AD S.aureus
-1.15717	Memory IL10+	AD S.aureus
-1.51823	Memory IL10+	AD S.aureus
-1.21634	Memory IL10+	AD S.aureus
-2.7004	Memory IL10+	AD S.aureus
-2.69501	Memory IL10+	AD S.aureus
-2.07882	Memory IL10+	AD S.aureus
-2.18348	Memory IL10+	AD S.aureus
-2.36248	Memory IL10+	AD S.aureus
-2.70574	Memory IL10+	AD S.aureus
-0.0304007	Memory IL10+	AD S.aureus
-1.11512	Memory IL10+	AD S.aureus
-1.3502	Memory IL10+	AD S.aureus
-1.55861	Memory IL10+	AD S.aureus
-1.97654	Memory IL10+	AD S.aureus
-0.823017	Memory IL10+	AD S.aureus
-2.41147	Memory IL10+	AD S.aureus
-2.46335	Memory IL10+	AD S.aureus
-2.03244	Memory IL10+	AD S.aureus
-1.71022	Memory IL10+	AD S.aureus
-2.24612	Memory IL10+	AD S.aureus
-2.50195	Memory IL10+	AD S.aureus
-2.40898	Memory IL10+	AD S.aureus
-1.27254	Memory IL10+	AD S.aureus
-1.10532	Memory IL10+	AD S.aureus
-2.23565	Memory IL10+	AD S.aureus
-1.94539	Memory IL10+	AD S.aureus
-0.451721	Memory IL10+	AD S.aureus
-1.3111	Memory IL10+	AD S.aureus
-1.35216	Memory IL10+	AD S.aureus
-0.17074	Memory IL10+	AD S.aureus
-1.35462	Memory IL10+	AD S.aureus
-1.81054	Memory IL10+	AD S.aureus
-0.396984	Memory IL10+	AD S.aureus
-0.687283	Memory IL10+	AD S.aureus
-1.21732	Memory IL10+	AD S.aureus
-1.10892	Memory IL10+	AD S.aureus
-1.70644	Memory IL10+	AD S.aureus
-1.46703	Memory IL10+	AD S.aureus
-1.4193	Memory IL10+	AD S.aureus
-0.94932	Memory IL10+	AD S.aureus
-0.726582	Memory IL10+	AD S.aureus
-0.931322	Memory IL10+	AD S.aureus
-1.22441	Memory IL10+	AD S.aureus
-1.4033	Memory IL10+	AD S.aureus
-0.947651	Memory IL10+	AD S.aureus
-1.80223	Memory IL10+	AD S.aureus
-2.83948	Memory IL10+	AD S.aureus
-2.75431	Memory IL10+	AD S.aureus
-2.58818	Memory IL10+	AD S.aureus
-1.18916	Memory IL10+	AD S.aureus
-1.22904	Memory IL10+	AD S.aureus
-0.0611258	Memory IL10+	AD S.aureus
-1.29499	Memory IL10+	AD S.aureus
-0.615112	Memory IL10+	AD S.aureus
-0.752485	Memory IL10+	AD S.aureus
-0.744283	Memory IL10+	AD S.aureus
-1.57186	Memory IL10+	AD S.aureus
-1.30249	Memory IL10+	AD S.aureus
-0.617284	Memory IL10+	AD S.aureus
-0.955297	Memory IL10+	AD S.aureus
-1.01411	Memory IL10+	AD S.aureus
-1.65901	Memory IL10+	AD S.aureus
0.259748	Memory IL10+	AD S.aureus
-1.40687	Memory IL10+	AD S.aureus
-0.208928	Memory IL10+	AD S.aureus
-0.531041	Memory IL10+	AD S.aureus
-1.15467	Memory IL10+	AD S.aureus
-2.05892	Memory IL10+	AD S.aureus
-0.101704	Memory IL10+	AD S.aureus
-1.31896	Memory IL10+	AD S.aureus
-0.912485	Memory IL10+	AD S.aureus
-1.17309	Memory IL10+	AD S.aureus
-0.411223	Memory IL10+	AD S.aureus
-1.23984	Memory IL10+	AD S.aureus
-1.2473	Memory IL10+	AD S.aureus
-1.40376	Memory IL10+	AD S.aureus
-2.01507	Memory IL10+	AD S.aureus
-2.3653	Memory IL10+	AD S.aureus
-2.00399	Memory IL10+	AD S.aureus
-1.71244	Memory IL10+	AD S.aureus
-2.63878	Memory IL10+	AD S.aureus
-1.74379	Memory IL10+	AD S.aureus
-1.80039	Memory IL10+	AD S.aureus
-1.01468	Memory IL10+	AD S.aureus
-1.4032	Memory IL10+	AD S.aureus
-1.20577	Memory IL10+	AD S.aureus
-1.72454	Memory IL10+	AD S.aureus
-1.85736	Memory IL10+	AD S.aureus
-2.27812	Memory IL10+	AD S.aureus
-2.20988	Memory IL10+	AD S.aureus
-1.26256	Memory IL10+	AD S.aureus
-1.19198	Memory IL10+	AD S.aureus
-1.06244	Memory IL10+	AD S.aureus
-1.4945	Memory IL10+	AD S.aureus
-0.00140643	Memory IL10+	AD S.aureus
-0.84806	Memory IL10+	AD S.aureus
-0.638634	Memory IL10+	AD S.aureus
-0.247384	Memory IL10+	AD S.aureus
-0.884817	Memory IL10+	AD S.aureus
-0.673364	Memory IL10+	AD S.aureus
-0.636655	Memory IL10+	AD S.aureus
-0.0315339	Memory IL10+	AD S.aureus
-1.00419	Memory IL10+	AD S.aureus
-1.23202	Memory IL10+	AD S.aureus
-1.24665	Memory IL10+	AD S.aureus
-0.0510119	Memory IL10+	AD S.aureus
-0.992615	Memory IL10+	AD S.aureus
-1.11723	Memory IL10+	AD S.aureus
-2.75624	Memory IL10+	AD S.aureus
-3.54884	Memory IL10+	AD S.aureus
-0.835049	Memory IL10+	AD S.aureus
-1.97665	Memory IL10+	AD S.aureus
-1.25274	Memory IL10+	AD S.aureus
-0.553374	Memory IL10+	AD S.aureus
-1.81322	Memory IL10+	AD S.aureus
-1.63413	Memory IL10+	AD S.aureus
-1.5317	Memory IL10+	AD S.aureus
-1.54961	Memory IL10+	AD S.aureus
-2.52567	Memory IL10+	AD S.aureus
-3.3047	Memory IL10+	AD S.aureus
-2.04183	Memory IL10+	AD S.aureus
-2.04787	Memory IL10+	AD S.aureus
-1.16549	Memory IL10+	AD S.aureus
-1.61705	Memory IL10+	AD S.aureus
-0.781064	Memory IL10+	AD S.aureus
-0.54861	Memory IL10+	AD S.aureus
-0.81884	Memory IL10+	AD S.aureus
-1.0463	Memory IL10+	AD S.aureus
-1.02875	Memory IL10+	AD S.aureus
-1.66881	Memory IL10+	AD S.aureus
-2.19259	Memory IL10+	AD S.aureus
-2.89282	Memory IL10+	AD S.aureus
-3.24664	Memory IL10+	AD S.aureus
-2.6781	Memory IL10+	AD S.aureus
-3.07227	Memory IL10+	AD S.aureus
-1.29032	Memory IL10+	AD S.aureus
-1.43307	Memory IL10+	AD S.aureus
-2.05905	Memory IL10+	AD S.aureus
-1.76544	Memory IL10+	AD S.aureus
-2.37982	Memory IL10+	AD S.aureus
-1.85269	Memory IL10+	AD S.aureus
-3.41581	Memory IL10+	AD S.aureus
-1.94426	Memory IL10+	AD S.aureus
-1.38066	Memory IL10+	AD S.aureus
-2.29724	Memory IL10+	AD S.aureus
-2.84109	Memory IL10+	AD S.aureus
-1.87973	Memory IL10+	AD S.aureus
-1.19402	Memory IL10+	AD S.aureus
-2.09151	Memory IL10+	AD S.aureus
-1.65009	Memory IL10+	AD S.aureus
-1.02854	Memory IL10+	AD S.aureus
-2.22813	Memory IL10+	AD S.aureus
-2.80453	Memory IL10+	AD S.aureus
-2.19854	Memory IL10+	AD S.aureus
-2.58217	Memory IL10+	AD S.aureus
-1.36243	Memory IL10+	AD S.aureus
-1.66083	Memory IL10+	AD S.aureus
-1.80995	Memory IL10+	AD S.aureus
-1.75932	Memory IL10+	AD S.aureus
-0.646048	Memory IL10+	AD S.aureus
-1.6621	Memory IL10+	AD S.aureus
-2.53905	Memory IL10+	AD S.aureus
-2.45794	Memory IL10+	AD S.aureus
-2.6714	Memory IL10+	AD S.aureus
-1.47063	Memory IL10+	AD S.aureus
-1.98129	Memory IL10+	AD S.aureus
-1.88576	Memory IL10+	AD S.aureus
-0.510716	Memory IL10+	AD S.aureus
-1.72061	Memory IL10+	AD S.aureus
-0.684357	Memory IL10+	AD S.aureus
-0.804812	Memory IL10+	AD S.aureus
-0.833775	Memory IL10+	AD S.aureus
-0.954135	Memory IL10+	AD S.aureus
-0.491914	Memory IL10+	AD S.aureus
-0.517032	Memory IL10+	AD S.aureus
-1.09471	Memory IL10+	AD S.aureus
-1.22791	Memory IL10+	AD S.aureus
-1.09244	Memory IL10+	AD S.aureus
-0.312634	Memory IL10+	AD S.aureus
-1.7436	Memory IL10+	AD S.aureus
-1.06814	Memory IL10+	AD S.aureus
-1.51117	Memory IL10+	AD S.aureus
-1.30298	Memory IL10+	AD S.aureus
-1.49374	Memory IL10+	AD S.aureus
-1.3868	Memory IL10+	AD S.aureus
-1.58443	Memory IL10+	AD S.aureus
-0.2379	Memory IL10+	AD S.aureus
-0.253701	Memory IL10+	AD S.aureus
-1.08251	Memory IL10+	AD S.aureus
-1.63845	Memory IL10+	AD S.aureus
-1.52753	Memory IL10+	AD S.aureus
-1.85268	Memory IL10+	AD S.aureus
-1.80444	Memory IL10+	AD S.aureus
-2.40983	Memory IL10+	AD S.aureus
-1.29438	Memory IL10+	AD S.aureus
-1.1066	Memory IL10+	AD S.aureus
-1.50644	Memory IL10+	AD S.aureus
-2.33157	Memory IL10+	AD S.aureus
-2.06205	Memory IL10+	AD S.aureus
-1.60586	Memory IL10+	AD S.aureus
-2.31461	Memory IL10+	AD S.aureus
-1.37428	Memory IL10+	AD S.aureus
-1.75375	Memory IL10+	AD S.aureus
-0.556267	Memory IL10+	AD S.aureus
-0.738425	Memory IL10+	AD S.aureus
-2.24518	Memory IL10+	AD S.aureus
-1.20874	Memory IL10+	AD S.aureus
-1.81604	Memory IL10+	AD S.aureus
-1.72699	Memory IL10+	AD S.aureus
-1.25566	Memory IL10+	AD S.aureus
-0.709563	Memory IL10+	AD S.aureus
0.206818	Memory IL10+	AD S.aureus
-1.49739	Memory IL10+	AD S.aureus
-1.02472	Memory IL10+	AD S.aureus
-1.10437	Memory IL10+	AD S.aureus
-2.30562	Memory IL10+	AD S.aureus
-2.3143	Memory IL10+	AD S.aureus
-0.70269	Memory IL10+	AD S.aureus
-0.604466	Memory IL10+	AD S.aureus
-2.56362	Memory IL10+	AD S.aureus
-1.41637	Memory IL10+	AD S.aureus
-1.99427	Memory IL10+	AD S.aureus
-1.16953	Memory IL10+	AD S.aureus
-0.94067	Memory IL10+	AD S.aureus
-0.776434	Memory IL10+	AD S.aureus
-1.08101	Memory IL10+	AD S.aureus
-1.75954	Memory IL10+	AD S.aureus
-0.764608	Memory IL10+	AD S.aureus
-1.50843	Memory IL10+	AD S.aureus
-0.804415	Memory IL10+	AD S.aureus
-1.51028	Memory IL10+	AD S.aureus
-0.519886	Memory IL10+	AD S.aureus
-0.916614	Memory IL10+	AD S.aureus
-0.813079	Memory IL10+	AD S.aureus
-1.63745	Memory IL10+	AD S.aureus
-1.0617	Memory IL10+	AD S.aureus
-0.591345	Memory IL10+	AD S.aureus
-1.89463	Memory IL10+	AD S.aureus
-2.33533	Memory IL10+	AD S.aureus
-3.09699	Memory IL10+	AD S.aureus
-2.54639	Memory IL10+	AD S.aureus
-1.41866	Memory IL10+	AD S.aureus
-1.35033	Memory IL10+	AD S.aureus
-0.567715	Memory IL10+	AD S.aureus
-0.476298	Memory IL10+	AD S.aureus
-0.935545	Memory IL10+	AD S.aureus
-1.68377	Memory IL10+	AD S.aureus
-1.34333	Memory IL10+	AD S.aureus
-0.255086	Memory IL10+	AD S.aureus
-0.918645	Memory IL10+	AD S.aureus
-1.66964	Memory IL10+	AD S.aureus
-2.40229	Memory IL10+	AD S.aureus
-3.17941	Memory IL10+	AD S.aureus
-2.10631	Memory IL10+	AD S.aureus
-0.94655	Memory IL10+	AD S.aureus
-2.31495	Memory IL10+	AD S.aureus
-1.60252	Memory IL10+	AD S.aureus
-1.55624	Memory IL10+	AD S.aureus
-0.554179	Memory IL10+	AD S.aureus
-0.94487	Memory IL10+	AD S.aureus
-1.28709	Memory IL10+	AD S.aureus
-1.43757	Memory IL10+	AD S.aureus
-1.74796	Memory IL10+	AD S.aureus
-1.07143	Memory IL10+	AD S.aureus
-0.875595	Memory IL10+	AD S.aureus
-0.126387	Memory IL10+	AD S.aureus
-0.838562	Memory IL10+	AD S.aureus
-0.62597	Memory IL10+	AD S.aureus
-0.687245	Memory IL10+	AD S.aureus
-1.9324	Memory IL10+	AD S.aureus
-2.07969	Memory IL10+	AD S.aureus
-2.55628	Memory IL10+	AD S.aureus
-1.7546	Memory IL10+	AD S.aureus
-2.33155	Memory IL10+	AD S.aureus
-2.44119	Memory IL10+	AD S.aureus
-1.88602	Memory IL10+	AD S.aureus
-2.44058	Memory IL10+	AD S.aureus
-1.21323	Memory IL10+	AD S.aureus
-1.82631	Memory IL10+	AD S.aureus
-2.48608	Memory IL10+	AD S.aureus
-1.84307	Memory IL10+	AD S.aureus
-2.36229	Memory IL10+	AD S.aureus
-2.87351	Memory IL10+	AD S.aureus
-2.62477	Memory IL10+	AD S.aureus
-2.77468	Memory IL10+	AD S.aureus
-2.74769	Memory IL10+	AD S.aureus
-2.07413	Memory IL10+	AD S.aureus
-0.730041	Memory IL10+	AD S.aureus
-0.917547	Memory IL10+	AD S.aureus
-1.32539	Memory IL10+	AD S.aureus
-2.73206	Memory IL10+	AD S.aureus
-3.27928	Memory IL10+	AD S.aureus
-2.51401	Memory IL10+	AD S.aureus
-3.24908	Memory IL10+	AD S.aureus
-2.89312	Memory IL10+	AD S.aureus
-3.55107	Memory IL10+	AD S.aureus
-3.43039	Memory IL10+	AD S.aureus
-2.19313	Memory IL10+	AD S.aureus
-0.983919	Memory IL10+	AD S.aureus
-0.120421	Memory IL10+	AD S.aureus
-1.546	Memory IL10+	AD S.aureus
-1.05206	Memory IL10+	AD S.aureus
-0.84427	Memory IL10+	AD S.aureus
-0.30745	Memory IL10+	AD S.aureus
-0.811286	Memory IL10+	AD S.aureus
-1.20897	Memory IL10+	AD S.aureus
-2.61623	Memory IL10+	AD S.aureus
-2.39042	Memory IL10+	AD S.aureus
-2.12345	Memory IL10+	AD S.aureus
-0.905526	Memory IL10+	AD S.aureus
-0.472379	Memory IL10+	AD S.aureus
-1.20954	Memory IL10+	AD S.aureus
-0.989343	Memory IL10+	AD S.aureus
-1.2292	Memory IL10+	AD S.aureus
-0.668604	Memory IL10+	AD S.aureus
0.0506191	Memory IL10+	AD S.aureus
-1.10375	Memory IL10+	AD S.aureus
-1.7368	Memory IL10+	AD S.aureus
-2.95877	Memory IL10+	AD S.aureus
-2.24218	Memory IL10+	AD S.aureus
-1.88612	Memory IL10+	AD S.aureus
-0.79883	Memory IL10+	AD S.aureus
-0.118338	Memory IL10+	AD S.aureus
-1.17562	Memory IL10+	AD S.aureus
-1.12629	Memory IL10+	AD S.aureus
-1.4042	Memory IL10+	AD S.aureus
-1.40901	Memory IL10+	AD S.aureus
-1.24881	Memory IL10+	AD S.aureus
-0.486059	Memory IL10+	AD S.aureus
-0.448379	Memory IL10+	AD S.aureus
-1.11968	Memory IL10+	AD S.aureus
-1.62053	Memory IL10+	AD S.aureus
-2.09801	Memory IL10+	AD S.aureus
-1.8469	Memory IL10+	AD S.aureus
-1.36496	Memory IL10+	AD S.aureus
-0.124056	Memory IL10+	AD S.aureus
-1.32598	Memory IL10+	AD S.aureus
-1.04423	Memory IL10+	AD S.aureus
-0.880566	Memory IL10+	AD S.aureus
-2.0862	Memory IL10+	AD S.aureus
-2.14129	Memory IL10+	AD S.aureus
-1.21518	Memory IL10+	AD S.aureus
-1.55341	Memory IL10+	AD S.aureus
-1.41841	Memory IL10+	AD S.aureus
-1.67589	Memory IL10+	AD S.aureus
-2.21824	Memory IL10+	AD S.aureus
-2.77451	Memory IL10+	AD S.aureus
-1.9944	Memory IL10+	AD S.aureus
-1.80055	Memory IL10+	AD S.aureus
-2.36506	Memory IL10+	AD S.aureus
-2.16506	Memory IL10+	AD S.aureus
-1.67837	Memory IL10+	AD S.aureus
-0.912778	Memory IL10+	AD S.aureus
-1.52635	Memory IL10+	AD S.aureus
-0.581366	Memory IL10+	AD S.aureus
-1.18016	Memory IL10+	AD S.aureus
-1.16731	Memory IL10+	AD S.aureus
-1.39935	Memory IL10+	AD S.aureus
-0.9269	Memory IL10+	AD S.aureus
-1.26831	Memory IL10+	AD S.aureus
-0.790072	Memory IL10+	AD S.aureus
-0.69918	Memory IL10+	AD S.aureus
-0.313309	Memory IL10+	AD S.aureus
-0.288883	Memory IL10+	AD S.aureus
-1.31816	Memory IL10+	AD S.aureus
-1.97331	Memory IL10+	AD S.aureus
-1.73819	Memory IL10+	AD S.aureus
-1.6466	Memory IL10+	AD S.aureus
-0.787424	Memory IL10+	AD S.aureus
-0.323929	Memory IL10+	AD S.aureus
-0.350065	Memory IL10+	AD S.aureus
-1.39385	Memory IL10+	AD S.aureus
-2.06357	Memory IL10+	AD S.aureus
-1.62521	Memory IL10+	AD S.aureus
-0.297458	Memory IL10+	AD S.aureus
-0.848305	Memory IL10+	AD S.aureus
-1.60856	Memory IL10+	AD S.aureus
-0.756815	Memory IL10+	AD S.aureus
-0.886961	Memory IL10+	AD S.aureus
-1.06149	Memory IL10+	AD S.aureus
-0.811907	Memory IL10+	AD S.aureus
-0.756773	Memory IL10+	AD S.aureus
-1.63677	Memory IL10+	AD S.aureus
-1.22094	Memory IL10+	AD S.aureus
-1.38754	Memory IL10+	AD S.aureus
-2.28122	Memory IL10+	AD S.aureus
-1.72595	Memory IL10+	AD S.aureus
-2.64945	Memory IL10+	AD S.aureus
-1.63365	Memory IL10+	AD S.aureus
-1.51542	Memory IL10+	AD S.aureus
0.131259	Memory IL10+	AD S.aureus
-0.85556	Memory IL10+	AD S.aureus
-0.211068	Memory IL10+	AD S.aureus
-0.929559	Memory IL10+	AD S.aureus
-0.653268	Memory IL10+	AD S.aureus
-1.39018	Memory IL10+	AD S.aureus
-2.62349	Memory IL10+	AD S.aureus
-1.42136	Memory IL10+	AD S.aureus
-2.21409	Memory IL10+	AD S.aureus
-1.22186	Memory IL10+	AD S.aureus
-1.72353	Memory IL10+	AD S.aureus
-0.720753	Memory IL10+	AD S.aureus
-1.16141	Memory IL10+	AD S.aureus
-1.28788	Memory IL10+	AD S.aureus
-2.31848	Memory IL10+	AD S.aureus
-1.75316	Memory IL10+	AD S.aureus
-2.04486	Memory IL10+	AD S.aureus
-3.78538	Memory IL10+	AD S.aureus
-3.83583	Memory IL10+	AD S.aureus
-2.17769	Memory IL10+	AD S.aureus
-2.57164	Memory IL10+	AD S.aureus
-1.43518	Memory IL10+	AD S.aureus
-1.63438	Memory IL10+	AD S.aureus
-0.591807	Memory IL10+	AD S.aureus
-1.30349	Memory IL10+	AD S.aureus
-1.5458	Memory IL10+	AD S.aureus
-1.97503	Memory IL10+	AD S.aureus
-0.455722	Memory IL10+	AD S.aureus
-1.30538	Memory IL10+	AD S.aureus
-1.19504	Memory IL10+	AD S.aureus
-1.70944	Memory IL10+	AD S.aureus
-1.74536	Memory IL10+	AD S.aureus
-1.78011	Memory IL10+	AD S.aureus
-0.275615	Memory IL10+	AD S.aureus
-1.40388	Memory IL10+	AD S.aureus
-1.48659	Memory IL10+	AD S.aureus
-0.275559	Memory IL10+	AD S.aureus
-0.729141	Memory IL10+	AD S.aureus
-0.869151	Memory IL10+	AD S.aureus
-0.918063	Memory IL10+	AD S.aureus
-1.14728	Memory IL10+	AD S.aureus
-1.13042	Memory IL10+	AD S.aureus
-1.71499	Memory IL10+	AD S.aureus
-2.42566	Memory IL10+	AD S.aureus
-0.837553	Memory IL10+	AD S.aureus
-1.87536	Memory IL10+	AD S.aureus
-2.5787	Memory IL10+	AD S.aureus
-0.934056	Memory IL10+	AD S.aureus
-1.40279	Memory IL10+	AD S.aureus
-1.17356	Memory IL10+	AD S.aureus
-1.55043	Memory IL10+	AD S.aureus
-2.26759	Memory IL10+	AD S.aureus
-1.46006	Memory IL10+	AD S.aureus
-1.13454	Memory IL10+	AD S.aureus
-1.4177	Memory IL10+	AD S.aureus
-1.21944	Memory IL10+	AD S.aureus
-1.99248	Memory IL10+	AD S.aureus
-1.74504	Memory IL10+	AD S.aureus
-1.34323	Memory IL10+	AD S.aureus
-1.05067	Memory IL10+	AD S.aureus
-1.43975	Memory IL10+	AD S.aureus
-2.24445	Memory IL10+	AD S.aureus
-1.69494	Memory IL10+	AD S.aureus
-1.46995	Memory IL10+	AD S.aureus
-2.07351	Memory IL10+	AD S.aureus
-1.7416	Memory IL10+	AD S.aureus
-1.3345	Memory IL10+	AD S.aureus
-1.15931	Memory IL10+	AD S.aureus
-1.28482	Memory IL10+	AD S.aureus
-0.683281	Memory IL10+	AD S.aureus
-1.46605	Memory IL10+	AD S.aureus
-2.13846	Memory IL10+	AD S.aureus
-1.57431	Memory IL10+	AD S.aureus
-2.27788	Memory IL10+	AD S.aureus
-1.14937	Memory IL10+	AD S.aureus
-0.92165	Memory IL10+	AD S.aureus
-2.11623	Memory IL10+	AD S.aureus
-1.33499	Memory IL10+	AD S.aureus
-1.63895	Memory IL10+	AD S.aureus
-1.17974	Memory IL10+	AD S.aureus
-0.998857	Memory IL10+	AD S.aureus
-1.11188	Memory IL10+	AD S.aureus
-0.52935	Memory IL10+	AD S.aureus
-1.29475	Memory IL10+	AD S.aureus
-0.602491	Memory IL10+	AD S.aureus
-0.298013	Memory IL10+	AD S.aureus
-1.28464	Memory IL10+	AD S.aureus
-2.32873	Memory IL10+	AD S.aureus
-2.46375	Memory IL10+	AD S.aureus
-1.77463	Memory IL10+	AD S.aureus
-0.800918	Memory IL10+	AD S.aureus
-1.82719	Memory IL10+	AD S.aureus
-1.33771	Memory IL10+	AD S.aureus
-1.17686	Memory IL10+	AD S.aureus
-1.03648	Memory IL10+	AD S.aureus
-2.12482	Memory IL10+	AD S.aureus
-3.74416	Memory IL10+	AD S.aureus
-2.64497	Memory IL10+	AD S.aureus
-3.50185	Memory IL10+	AD S.aureus
-3.51491	Memory IL10+	AD S.aureus
-2.86755	Memory IL10+	AD S.aureus
-3.856	Memory IL10+	AD S.aureus
-2.45961	Memory IL10+	AD S.aureus
-2.53141	Memory IL10+	AD S.aureus
-2.5681	Memory IL10+	AD S.aureus
-1.87027	Memory IL10+	AD S.aureus
-0.675705	Memory IL10+	AD S.aureus
-1.58381	Memory IL10+	AD S.aureus
-1.40878	Memory IL10+	AD S.aureus
-2.30705	Memory IL10+	AD S.aureus
-1.88433	Memory IL10+	AD S.aureus
-3.19999	Memory IL10+	AD S.aureus
-3.68185	Memory IL10+	AD S.aureus
-2.07389	Memory IL10+	AD S.aureus
-2.00265	Memory IL10+	AD S.aureus
-1.8605	Memory IL10+	AD S.aureus
-1.14059	Memory IL10+	AD S.aureus
-0.26455	Memory IL10+	AD S.aureus
0.414666	Memory IL10+	AD S.aureus
-0.584703	Memory IL10+	AD S.aureus
-1.96194	Memory IL10+	AD S.aureus
-2.78201	Memory IL10+	AD S.aureus
-2.88406	Memory IL10+	AD S.aureus
-2.63311	Memory IL10+	AD S.aureus
-2.90728	Memory IL10+	AD S.aureus
-1.82638	Memory IL10+	AD S.aureus
-2.19119	Memory IL10+	AD S.aureus
-1.22056	Memory IL10+	AD S.aureus
-1.08535	Memory IL10+	AD S.aureus
-2.6537	Memory IL10+	AD S.aureus
-2.27276	Memory IL10+	AD S.aureus
-1.18194	Memory IL10+	AD S.aureus
-0.393786	Memory IL10+	AD S.aureus
-1.97185	Memory IL10+	AD S.aureus
-1.83934	Memory IL10+	AD S.aureus
-2.38485	Memory IL10+	AD S.aureus
-2.75132	Memory IL10+	AD S.aureus
-2.54995	Memory IL10+	AD S.aureus
-1.51716	Memory IL10+	AD S.aureus
-1.66183	Memory IL10+	AD S.aureus
-1.50134	Memory IL10+	AD S.aureus
-2.15906	Memory IL10+	AD S.aureus
-2.95856	Memory IL10+	AD S.aureus
-3.18899	Memory IL10+	AD S.aureus
-2.7961	Memory IL10+	AD S.aureus
-3.68718	Memory IL10+	AD S.aureus
-2.85883	Memory IL10+	AD S.aureus
-1.13283	Memory IL10+	AD S.aureus
-1.74066	Memory IL10+	AD S.aureus
-2.05529	Memory IL10+	AD S.aureus
-2.10595	Memory IL10+	AD S.aureus
-1.72313	Memory IL10+	AD S.aureus
-2.84859	Memory IL10+	AD S.aureus
-3.65793	Memory IL10+	AD S.aureus
-2.90162	Memory IL10+	AD S.aureus
-1.88191	Memory IL10+	AD S.aureus
-2.3826	Memory IL10+	AD S.aureus
-1.92468	Memory IL10+	AD S.aureus
-1.32054	Memory IL10+	AD S.aureus
-0.776342	Memory IL10+	AD S.aureus
-1.61357	Memory IL10+	AD S.aureus
-1.57796	Memory IL10+	AD S.aureus
-1.60098	Memory IL10+	AD S.aureus
-1.22864	Memory IL10+	AD S.aureus
-0.978983	Memory IL10+	AD S.aureus
-2.49602	Memory IL10+	AD S.aureus
-1.72802	Memory IL10+	AD S.aureus
-1.68826	Memory IL10+	AD S.aureus
-2.41793	Memory IL10+	AD S.aureus
-1.68555	Memory IL10+	AD S.aureus
-1.81786	Memory IL10+	AD S.aureus
-2.36731	Memory IL10+	AD S.aureus
-1.65021	Memory IL10+	AD S.aureus
-1.77181	Memory IL10+	AD S.aureus
-1.31534	Memory IL10+	AD S.aureus
-1.776	Memory IL10+	AD S.aureus
-1.02772	Memory IL10+	AD S.aureus
-1.91933	Memory IL10+	AD S.aureus
-2.77586	Memory IL10+	AD S.aureus
-2.55337	Memory IL10+	AD S.aureus
-2.57271	Memory IL10+	AD S.aureus
-2.42248	Memory IL10+	AD S.aureus
-2.19181	Memory IL10+	AD S.aureus
-1.01632	Memory IL10+	AD S.aureus
-1.16592	Memory IL10+	AD S.aureus
-1.28549	Memory IL10+	AD S.aureus
-1.34924	Memory IL10+	AD S.aureus
-1.85609	Memory IL10+	AD S.aureus
-3.01809	Memory IL10+	AD S.aureus
-2.93104	Memory IL10+	AD S.aureus
-2.11143	Memory IL10+	AD S.aureus
-2.96712	Memory IL10+	AD S.aureus
-0.793047	Memory IL10+	AD S.aureus
-0.786435	Memory IL10+	AD S.aureus
-1.22286	Memory IL10+	AD S.aureus
-1.65115	Memory IL10+	AD S.aureus
-2.06774	Memory IL10+	AD S.aureus
-3.12129	Memory IL10+	AD S.aureus
-2.96475	Memory IL10+	AD S.aureus
-3.37604	Memory IL10+	AD S.aureus
-3.3087	Memory IL10+	AD S.aureus
-1.894	Memory IL10+	AD S.aureus
-2.86481	Memory IL10+	AD S.aureus
-2.41754	Memory IL10+	AD S.aureus
-1.52195	Memory IL10+	AD S.aureus
-0.722585	Memory IL10+	AD S.aureus
-2.27167	Memory IL10+	AD S.aureus
-3.46697	Memory IL10+	AD S.aureus
-4.20034	Memory IL10+	AD S.aureus
-3.00994	Memory IL10+	AD S.aureus
-3.57553	Memory IL10+	AD S.aureus
-2.24035	Memory IL10+	AD S.aureus
-2.7977	Memory IL10+	AD S.aureus
-2.68247	Memory IL10+	AD S.aureus
-1.72625	Memory IL10+	AD S.aureus
-2.32386	Memory IL10+	AD S.aureus
-1.90876	Memory IL10+	AD S.aureus
-1.7581	Memory IL10+	AD S.aureus
-0.406181	Memory IL10+	AD S.aureus
-1.08603	Memory IL10+	AD S.aureus
-1.70547	Memory IL10+	AD S.aureus
-0.54564	Memory IL10+	AD S.aureus
-0.506327	Memory IL10+	AD S.aureus
-1.27276	Memory IL10+	AD S.aureus
-1.45641	Memory IL10+	AD S.aureus
-1.68689	Memory IL10+	AD S.aureus
-1.73721	Memory IL10+	AD S.aureus
-1.90722	Memory IL10+	AD S.aureus
-1.16492	Memory IL10+	AD S.aureus
-0.302661	Memory IL10+	AD S.aureus
-0.598178	Memory IL10+	AD S.aureus
-1.77184	Memory IL10+	AD S.aureus
-0.89955	Memory IL10+	AD S.aureus
-1.29099	Memory IL10+	AD S.aureus
-3.32909	Memory IL10+	AD S.aureus
-3.17454	Memory IL10+	AD S.aureus
-1.97935	Memory IL10+	AD S.aureus
-1.1441	Memory IL10+	AD S.aureus
-0.161233	Memory IL10+	AD S.aureus
-0.369933	Memory IL10+	AD S.aureus
-1.35399	Memory IL10+	AD S.aureus
-1.42709	Memory IL10+	AD S.aureus
-2.05672	Memory IL10+	AD S.aureus
-1.52435	Memory IL10+	AD S.aureus
-0.966185	Memory IL10+	AD S.aureus
-0.718159	Memory IL10+	AD S.aureus
-1.02788	Memory IL10+	AD S.aureus
-1.30244	Memory IL10+	AD S.aureus
-1.407	Memory IL10+	AD S.aureus
-1.12315	Memory IL10+	AD S.aureus
-1.80484	Memory IL10+	AD S.aureus
-2.15428	Memory IL10+	AD S.aureus
-0.793143	Memory IL10+	AD S.aureus
-2.32055	Memory IL10+	AD S.aureus
-3.53934	Memory IL10+	AD S.aureus
-2.14427	Memory IL10+	AD S.aureus
-2.25028	Memory IL10+	AD S.aureus
-2.14947	Memory IL10+	AD S.aureus
-2.01391	Memory IL10+	AD S.aureus
-0.833114	Memory IL10+	AD S.aureus
-1.95909	Memory IL10+	AD S.aureus
-1.31161	Memory IL10+	AD S.aureus
-2.3757	Memory IL10+	AD S.aureus
-1.58377	Memory IL10+	AD S.aureus
-0.787164	Memory IL10+	AD S.aureus
-0.48665	Memory IL10+	AD S.aureus
-0.878344	Memory IL10+	AD S.aureus
-1.32191	Memory IL10+	AD S.aureus
-0.919273	Memory IL10+	AD S.aureus
-1.00606	Memory IL10+	AD S.aureus
-0.962113	Memory IL10+	AD S.aureus
-1.95175	Memory IL10+	AD S.aureus
-0.380524	Memory IL10+	AD S.aureus
-0.504874	Memory IL10+	AD S.aureus
-1.3059	Memory IL10+	AD S.aureus
-0.189285	Memory IL10+	AD S.aureus
-0.0767981	Memory IL10+	AD S.aureus
-0.464439	Memory IL10+	AD S.aureus
-0.257998	Memory IL10+	AD S.aureus
-1.50697	Memory IL10+	AD S.aureus
-1.49663	Memory IL10+	AD S.aureus
-1.54643	Memory IL10+	AD S.aureus
-1.84959	Memory IL10+	AD S.aureus
-1.17325	Memory IL10+	AD S.aureus
-1.05743	Memory IL10+	AD S.aureus
-2.13799	Memory IL10+	AD S.aureus
-1.7719	Memory IL10+	AD S.aureus
-2.4622	Memory IL10+	AD S.aureus
-2.31481	Memory IL10+	AD S.aureus
-2.69183	Memory IL10+	AD S.aureus
-1.6689	Memory IL10+	AD S.aureus
-1.36861	Memory IL10+	AD S.aureus
-1.98818	Memory IL10+	AD S.aureus
-0.954049	Memory IL10+	AD S.aureus
-0.977733	Memory IL10+	AD S.aureus
-1.56903	Memory IL10+	AD S.aureus
-1.59094	Memory IL10+	AD S.aureus
-2.61249	Memory IL10+	AD S.aureus
-1.33976	Memory IL10+	AD S.aureus
-1.57386	Memory IL10+	AD S.aureus
-2.63316	Memory IL10+	AD S.aureus
-2.22526	Memory IL10+	AD S.aureus
-0.144664	Memory IL10+	AD S.aureus
-1.01846	Memory IL10+	AD S.aureus
-1.77701	Memory IL10+	AD S.aureus
-0.843312	Memory IL10+	AD S.aureus
-1.04358	Memory IL10+	AD S.aureus
-1.6925	Memory IL10+	AD S.aureus
-2.2048	Memory IL10+	AD S.aureus
-1.70493	Memory IL10+	AD S.aureus
-2.89791	Memory IL10+	AD S.aureus
-3.01089	Memory IL10+	AD S.aureus
-2.39752	Memory IL10+	AD S.aureus
-2.78545	Memory IL10+	AD S.aureus
-3.15918	Memory IL10+	AD S.aureus
-2.33747	Memory IL10+	AD S.aureus
-2.91385	Memory IL10+	AD S.aureus
-1.59721	Memory IL10+	AD S.aureus
-1.40669	Memory IL10+	AD S.aureus
-0.515723	Memory IL10+	AD S.aureus
-0.429169	Memory IL10+	AD S.aureus
-0.229997	Memory IL10+	AD S.aureus
-0.000162309	Memory IL10+	AD S.aureus
-0.453317	Memory IL10+	AD S.aureus
-0.395587	Memory IL10+	AD S.aureus
0.135567	Memory IL10+	AD S.aureus
-0.751071	Memory IL10+	AD S.aureus
-0.405928	Memory IL10+	AD S.aureus
-1.20329	Memory IL10+	AD S.aureus
-1.77593	Memory IL10+	AD S.aureus
-2.84989	Memory IL10+	AD S.aureus
-2.837	Memory IL10+	AD S.aureus
-1.82015	Memory IL10+	AD S.aureus
-1.4497	Memory IL10+	AD S.aureus
-1.62814	Memory IL10+	AD S.aureus
-1.74429	Memory IL10+	AD S.aureus
-0.647606	Memory IL10+	AD S.aureus
-0.586636	Memory IL10+	AD S.aureus
-1.07578	Memory IL10+	AD S.aureus
-1.12009	Memory IL10+	AD S.aureus
-1.08877	Memory IL10+	AD S.aureus
-1.06641	Memory IL10+	AD S.aureus
-0.56554	Memory IL10+	AD S.aureus
-0.8439	Memory IL10+	AD S.aureus
-1.32822	Memory IL10+	AD S.aureus
-1.07263	Memory IL10+	AD S.aureus
-2.10165	Memory IL10+	AD S.aureus
-1.73846	Memory IL10+	AD S.aureus
-2.97483	Memory IL10+	AD S.aureus
-1.81073	Memory IL10+	AD S.aureus
-1.89477	Memory IL10+	AD S.aureus
-2.2141	Memory IL10+	AD S.aureus
-2.99881	Memory IL10+	AD S.aureus
-2.48378	Memory IL10+	AD S.aureus
-2.27295	Memory IL10+	AD S.aureus
-2.27463	Memory IL10+	AD S.aureus
-2.29	Memory IL10+	AD S.aureus
-1.75189	Memory IL10+	AD S.aureus
-1.83295	Memory IL10+	AD S.aureus
-1.93693	Memory IL10+	AD S.aureus
-1.27954	Memory IL10+	AD S.aureus
-1.31033	Memory IL10+	AD S.aureus
-0.696106	Memory IL10+	AD S.aureus
-0.901033	Memory IL10+	AD S.aureus
-1.51186	Memory IL10+	AD S.aureus
-1.45857	Memory IL10+	AD S.aureus
-1.1705	Memory IL10+	AD S.aureus
-1.79887	Memory IL10+	AD S.aureus
-2.43699	Memory IL10+	AD S.aureus
-2.26942	Memory IL10+	AD S.aureus
-0.488498	Memory IL10+	AD S.aureus
-2.2046	Memory IL10+	AD S.aureus
-1.91027	Memory IL10+	AD S.aureus
-1.70562	Memory IL10+	AD S.aureus
-1.41945	Memory IL10+	AD S.aureus
-0.838312	Memory IL10+	AD S.aureus
-1.89072	Memory IL10+	AD S.aureus
-2.27477	Memory IL10+	AD S.aureus
-1.36938	Memory IL10+	AD S.aureus
-2.0842	Memory IL10+	AD S.aureus
-2.18417	Memory IL10+	AD S.aureus
-0.826356	Memory IL10+	AD S.aureus
-1.68624	Memory IL10+	AD S.aureus
-2.56213	Memory IL10+	AD S.aureus
-1.12203	Memory IL10+	AD S.aureus
-0.689891	Memory IL10+	AD S.aureus
-2.4008	Memory IL10+	AD S.aureus
-2.46961	Memory IL10+	AD S.aureus
-2.05011	Memory IL10+	AD S.aureus
-0.701254	Memory IL10+	AD S.aureus
-1.30308	Memory IL10+	AD S.aureus
-2.05233	Memory IL10+	AD S.aureus
-2.40679	Memory IL10+	AD S.aureus
-2.25813	Memory IL10+	AD S.aureus
-1.10152	Memory IL10+	AD S.aureus
-1.89427	Memory IL10+	AD S.aureus
-1.25511	Memory IL10+	AD S.aureus
-0.736146	Memory IL10+	AD S.aureus
-1.35329	Memory IL10+	AD S.aureus
-1.5323	Memory IL10+	AD S.aureus
-0.679057	Memory IL10+	AD S.aureus
-1.31658	Memory IL10+	AD S.aureus
-1.54954	Memory IL10+	AD S.aureus
-0.803961	Memory IL10+	AD S.aureus
-0.115411	Memory IL10+	AD S.aureus
-1.66559	Memory IL10+	AD S.aureus
-1.9569	Memory IL10+	AD S.aureus
-0.935257	Memory IL10+	AD S.aureus
-0.719229	Memory IL10+	AD S.aureus
-1.43795	Memory IL10+	AD S.aureus
-1.40338	Memory IL10+	AD S.aureus
-1.3195	Memory IL10+	AD S.aureus
-1.78691	Memory IL10+	AD S.aureus
-1.00524	Memory IL10+	AD S.aureus
-0.802301	Memory IL10+	AD S.aureus
-0.800685	Memory IL10+	AD S.aureus
-1.29365	Memory IL10+	AD S.aureus
-1.7959	Memory IL10+	AD S.aureus
-1.68761	Memory IL10+	AD S.aureus
-0.963352	Memory IL10+	AD S.aureus
-1.7179	Memory IL10+	AD S.aureus
-2.01219	Memory IL10+	AD S.aureus
-2.92855	Memory IL10+	AD S.aureus
-1.80094	Memory IL10+	AD S.aureus
-0.697961	Memory IL10+	AD S.aureus
-0.71383	Memory IL10+	AD S.aureus
-2.29289	Memory IL10+	AD S.aureus
-2.48615	Memory IL10+	AD S.aureus
-1.49291	Memory IL10+	AD S.aureus
-1.69043	Memory IL10+	AD S.aureus
-1.84304	Memory IL10+	AD S.aureus
-1.33676	Memory IL10+	AD S.aureus
-1.18293	Memory IL10+	AD S.aureus
-1.41817	Memory IL10+	AD S.aureus
-2.57663	Memory IL10+	AD S.aureus
-1.16129	Memory IL10+	AD S.aureus
-1.26851	Memory IL10+	AD S.aureus
-1.89223	Memory IL10+	AD S.aureus
-1.41681	Memory IL10+	AD S.aureus
-1.75713	Memory IL10+	AD S.aureus
-1.17329	Memory IL10+	AD S.aureus
0.0766884	Memory IL10+	AD S.aureus
0.258707	Memory IL10+	AD S.aureus
-0.696308	Memory IL10+	AD S.aureus
-0.928826	Memory IL10+	AD S.aureus
-0.715206	Memory IL10+	AD S.aureus
0.0141032	Memory IL10+	AD S.aureus
-0.107314	Memory IL10+	AD S.aureus
-1.43965	Memory IL10+	AD S.aureus
-2.83778	Memory IL10+	AD S.aureus
-0.903747	Memory IL10+	AD S.aureus
-0.509495	Memory IL10+	AD S.aureus
-1.14279	Memory IL10+	AD S.aureus
-1.35807	Memory IL10+	AD S.aureus
-0.794765	Memory IL10+	AD S.aureus
-1.64404	Memory IL10+	AD S.aureus
-0.442372	Memory IL10+	AD S.aureus
-1.5732	Memory IL10+	AD S.aureus
-1.61724	Memory IL10+	AD S.aureus
-0.822499	Memory IL10+	AD S.aureus
-2.02954	Memory IL10+	AD S.aureus
-1.5212	Memory IL10+	AD S.aureus
-1.27407	Memory IL10+	AD S.aureus
-1.36012	Memory IL10+	AD S.aureus
-1.68781	Memory IL10+	AD S.aureus
-1.23172	Memory IL10+	AD S.aureus
-1.5116	Memory IL10+	AD S.aureus
-1.39035	Memory IL10+	AD S.aureus
-1.05644	Memory IL10+	AD S.aureus
-0.990635	Memory IL10+	AD S.aureus
-0.59793	Memory IL10+	AD S.aureus
-0.846315	Memory IL10+	AD S.aureus
-1.64753	Memory IL10+	AD S.aureus
-1.08477	Memory IL10+	AD S.aureus
-0.863173	Memory IL10+	AD S.aureus
-0.855938	Memory IL10+	AD S.aureus
-1.62236	Memory IL10+	AD S.aureus
-1.2276	Memory IL10+	AD S.aureus
-1.12179	Memory IL10+	AD S.aureus
-1.46242	Memory IL10+	AD S.aureus
-2.34522	Memory IL10+	AD S.aureus
-1.55901	Memory IL10+	AD S.aureus
-1.52984	Memory IL10+	AD S.aureus
-1.63296	Memory IL10+	AD S.aureus
-0.528668	Memory IL10+	AD S.aureus
-1.64579	Memory IL10+	AD S.aureus
-1.41063	Memory IL10+	AD S.aureus
-2.67157	Memory IL10+	AD S.aureus
-2.61108	Memory IL10+	AD S.aureus
-1.96856	Memory IL10+	AD S.aureus
-1.12024	Memory IL10+	AD S.aureus
-1.58418	Memory IL10+	AD S.aureus
-0.538738	Memory IL10+	AD S.aureus
-1.12367	Memory IL10+	AD S.aureus
-0.285206	Memory IL10+	AD S.aureus
-0.804579	Memory IL10+	AD S.aureus
-1.36891	Memory IL10+	AD S.aureus
-1.32569	Memory IL10+	AD S.aureus
-1.21605	Memory IL10+	AD S.aureus
-1.26297	Memory IL10+	AD S.aureus
-1.1127	Memory IL10+	AD S.aureus
-2.19954	Memory IL10+	AD S.aureus
-1.29348	Memory IL10+	AD S.aureus
-1.16285	Memory IL10+	AD S.aureus
-0.988597	Memory IL10+	AD S.aureus
-2.23753	Memory IL10+	AD S.aureus
-1.96185	Memory IL10+	AD S.aureus
-1.20122	Memory IL10+	AD S.aureus
-1.16228	Memory IL10+	AD S.aureus
-1.59762	Memory IL10+	AD S.aureus
-1.63491	Memory IL10+	AD S.aureus
-1.82419	Memory IL10+	AD S.aureus
-0.957871	Memory IL10+	AD S.aureus
-0.987067	Memory IL10+	AD S.aureus
-1.32269	Memory IL10+	AD S.aureus
-1.47426	Memory IL10+	AD S.aureus
-1.29545	Memory IL10+	AD S.aureus
-0.965595	Memory IL10+	AD S.aureus
0.409064	Memory IL10+	AD S.aureus
-0.350294	Memory IL10+	AD S.aureus
-1.12019	Memory IL10+	AD S.aureus
-1.05589	Memory IL10+	AD S.aureus
-1.52128	Memory IL10+	AD S.aureus
-0.282121	Memory IL10+	AD S.aureus
-0.129843	Memory IL10+	AD S.aureus
0.285516	Memory IL10+	AD S.aureus
-0.640069	Memory IL10+	AD S.aureus
-0.621845	Memory IL10+	AD S.aureus
-1.51013	Memory IL10+	AD S.aureus
-1.24083	Memory IL10+	AD S.aureus
-0.84918	Memory IL10+	AD S.aureus
-1.92964	Memory IL10+	AD S.aureus
-2.50307	Memory IL10+	AD S.aureus
-1.2359	Memory IL10+	AD S.aureus
-1.24501	Memory IL10+	AD S.aureus
-2.13837	Memory IL10+	AD S.aureus
-2.79403	Memory IL10+	AD S.aureus
-2.3535	Memory IL10+	AD S.aureus
-2.69356	Memory IL10+	AD S.aureus
-1.74896	Memory IL10+	AD S.aureus
-1.2552	Memory IL10+	AD S.aureus
-1.11226	Memory IL10+	AD S.aureus
-1.73161	Memory IL10+	AD S.aureus
-1.70444	Memory IL10+	AD S.aureus
-1.56054	Memory IL10+	AD S.aureus
-1.90758	Memory IL10+	AD S.aureus
-1.86676	Memory IL10+	AD S.aureus
-1.19664	Memory IL10+	AD S.aureus
-1.14148	Memory IL10+	AD S.aureus
-0.980672	Memory IL10+	AD S.aureus
-0.838787	Memory IL10+	AD S.aureus
-0.949251	Memory IL10+	AD S.aureus
-0.571315	Memory IL10+	AD S.aureus
-1.20126	Memory IL10+	AD S.aureus
-1.15643	Memory IL10+	AD S.aureus
-0.696764	Memory IL10+	AD S.aureus
-0.884441	Memory IL10+	AD S.aureus
-0.998796	Memory IL10+	AD S.aureus
-0.987606	Memory IL10+	AD S.aureus
-0.471108	Memory IL10+	AD S.aureus
-0.765003	Memory IL10+	AD S.aureus
-1.42386	Memory IL10+	AD S.aureus
-1.71685	Memory IL10+	AD S.aureus
-1.6796	Memory IL10+	AD S.aureus
-2.47785	Memory IL10+	AD S.aureus
-3.54803	Memory IL10+	AD S.aureus
-3.07014	Memory IL10+	AD S.aureus
-2.78029	Memory IL10+	AD S.aureus
-0.684863	Memory IL10+	AD S.aureus
-1.83141	Memory IL10+	AD S.aureus
-2.365	Memory IL10+	AD S.aureus
-2.41616	Memory IL10+	AD S.aureus
-2.4489	Memory IL10+	AD S.aureus
-2.80034	Memory IL10+	AD S.aureus
-2.89286	Memory IL10+	AD S.aureus
-1.7367	Memory IL10+	AD S.aureus
-2.3927	Memory IL10+	AD S.aureus
-2.59933	Memory IL10+	AD S.aureus
-1.36733	Memory IL10+	AD S.aureus
-0.617218	Memory IL10+	AD S.aureus
-1.03352	Memory IL10+	AD S.aureus
-2.50662	Memory IL10+	AD S.aureus
-0.924218	Memory IL10+	AD S.aureus
-2.23218	Memory IL10+	AD S.aureus
-1.68412	Memory IL10+	AD S.aureus
-2.79268	Memory IL10+	AD S.aureus
-1.96307	Memory IL10+	AD S.aureus
-0.722413	Memory IL10+	AD S.aureus
-2.15828	Memory IL10+	AD S.aureus
-2.29831	Memory IL10+	AD S.aureus
-1.15239	Memory IL10+	AD S.aureus
-1.46665	Memory IL10+	AD S.aureus
-2.43798	Memory IL10+	AD S.aureus
-3.30376	Memory IL10+	AD S.aureus
-2.02831	Memory IL10+	AD S.aureus
-1.97577	Memory IL10+	AD S.aureus
-3.29243	Memory IL10+	AD S.aureus
-2.4342	Memory IL10+	AD S.aureus
-2.43364	Memory IL10+	AD S.aureus
-0.533386	Memory IL10+	AD S.aureus
-1.08139	Memory IL10+	AD S.aureus
-1.05682	Memory IL10+	AD S.aureus
-2.22431	Memory IL10+	AD S.aureus
-2.54802	Memory IL10+	AD S.aureus
-3.21112	Memory IL10+	AD S.aureus
-3.19733	Memory IL10+	AD S.aureus
-1.60874	Memory IL10+	AD S.aureus
-1.83979	Memory IL10+	AD S.aureus
-0.13481	Memory IL10+	AD S.aureus
-1.27388	Memory IL10+	AD S.aureus
-1.33983	Memory IL10+	AD S.aureus
-1.2178	Memory IL10+	AD S.aureus
-0.900111	Memory IL10+	AD S.aureus
-1.49782	Memory IL10+	AD S.aureus
-0.618103	Memory IL10+	AD S.aureus
-1.38327	Memory IL10+	AD S.aureus
-1.32672	Memory IL10+	AD S.aureus
-1.557	Memory IL10+	AD S.aureus
-1.77803	Memory IL10+	AD S.aureus
-0.838884	Memory IL10+	AD S.aureus
-1.25054	Memory IL10+	AD S.aureus
-1.31432	Memory IL10+	AD S.aureus
-2.2073	Memory IL10+	AD S.aureus
-2.01858	Memory IL10+	AD S.aureus
-2.24282	Memory IL10+	AD S.aureus
-1.31321	Memory IL10+	AD S.aureus
-1.5035	Memory IL10+	AD S.aureus
-1.77612	Memory IL10+	AD S.aureus
-1.24826	Memory IL10+	AD S.aureus
-2.34044	Memory IL10+	AD S.aureus
-0.341499	Memory IL10+	AD S.aureus
-0.0172102	Memory IL10+	AD S.aureus
-0.0131411	Memory IL10+	AD S.aureus
-0.771148	Memory IL10+	AD S.aureus
-0.667503	Memory IL10+	AD S.aureus
-0.874758	Memory IL10+	AD S.aureus
-1.21221	Memory IL10+	AD S.aureus
-1.57962	Memory IL10+	AD S.aureus
-1.6708	Memory IL10+	AD S.aureus
-2.44483	Memory IL10+	AD S.aureus
-2.48097	Memory IL10+	AD S.aureus
-2.2136	Memory IL10+	AD S.aureus
-0.427758	Memory IL10+	AD S.aureus
-0.638142	Memory IL10+	AD S.aureus
-1.16398	Memory IL10+	AD S.aureus
-2.07717	Memory IL10+	AD S.aureus
-1.14173	Memory IL10+	AD S.aureus
-1.75577	Memory IL10+	AD S.aureus
-1.38607	Memory IL10+	AD S.aureus
-2.09108	Memory IL10+	AD S.aureus
-2.6362	Memory IL10+	AD S.aureus
-1.5815	Memory IL10+	AD S.aureus
-0.734005	Memory IL10+	AD S.aureus
-1.35663	Memory IL10+	AD S.aureus
-2.03821	Memory IL10+	AD S.aureus
-1.34675	Memory IL10+	AD S.aureus
-1.79059	Memory IL10+	AD S.aureus
-2.31414	Memory IL10+	AD S.aureus
-1.50237	Memory IL10+	AD S.aureus
-0.776432	Memory IL10+	AD S.aureus
-1.09779	Memory IL10+	AD S.aureus
-1.87294	Memory IL10+	AD S.aureus
-0.124756	Memory IL10+	AD S.aureus
-1.13762	Memory IL10+	AD S.aureus
-0.868397	Memory IL10+	AD S.aureus
-0.83048	Memory IL10+	AD S.aureus
-2.31569	Memory IL10+	AD S.aureus
-2.3922	Memory IL10+	AD S.aureus
-2.1833	Memory IL10+	AD S.aureus
-3.35847	Memory IL10+	AD S.aureus
-2.46451	Memory IL10+	AD S.aureus
-1.7744	Memory IL10+	AD S.aureus
-1.78922	Memory IL10+	AD S.aureus
-0.620601	Memory IL10+	AD S.aureus
-1.08261	Memory IL10+	AD S.aureus
-2.0387	Memory IL10+	AD S.aureus
-0.608666	Memory IL10+	AD S.aureus
-1.27044	Memory IL10+	AD S.aureus
-1.62432	Memory IL10+	AD S.aureus
-0.920779	Memory IL10+	AD S.aureus
-0.914689	Memory IL10+	AD S.aureus
-0.641089	Memory IL10+	AD S.aureus
-1.49079	Memory IL10+	AD S.aureus
-1.86244	Memory IL10+	AD S.aureus
-1.58567	Memory IL10+	AD S.aureus
-0.882879	Memory IL10+	AD S.aureus
-1.41792	Memory IL10+	AD S.aureus
-2.6182	Memory IL10+	AD S.aureus
-1.84341	Memory IL10+	AD S.aureus
-2.36408	Memory IL10+	AD S.aureus
-2.65901	Memory IL10+	AD S.aureus
-1.91693	Memory IL10+	AD S.aureus
-0.984758	Memory IL10+	AD S.aureus
-1.93096	Memory IL10+	AD S.aureus
-1.45442	Memory IL10+	AD S.aureus
-2.37544	Memory IL10+	AD S.aureus
-2.84867	Memory IL10+	AD S.aureus
-0.990034	Memory IL10+	AD S.aureus
-2.33601	Memory IL10+	AD S.aureus
-1.94001	Memory IL10+	AD S.aureus
-1.33497	Memory IL10+	AD S.aureus
-0.573934	Memory IL10+	AD S.aureus
-1.53184	Memory IL10+	AD S.aureus
-0.574358	Memory IL10+	AD S.aureus
0.27978	Memory IL10+	AD S.aureus
-0.10262	Memory IL10+	AD S.aureus
-0.284643	Memory IL10+	AD S.aureus
-0.247803	Memory IL10+	AD S.aureus
-1.11926	Memory IL10+	AD S.aureus
-0.0515289	Memory IL10+	AD S.aureus
-1.54527	Memory IL10+	AD S.aureus
-1.47733	Memory IL10+	AD S.aureus
-1.62623	Memory IL10+	AD S.aureus
-1.57632	Memory IL10+	AD S.aureus
-0.881877	Memory IL10+	AD S.aureus
-1.71898	Memory IL10+	AD S.aureus
-1.42375	Memory IL10+	AD S.aureus
-2.42559	Memory IL10+	AD S.aureus
-2.42731	Memory IL10+	AD S.aureus
-1.49766	Memory IL10+	AD S.aureus
-1.21364	Memory IL10+	AD S.aureus
-1.89027	Memory IL10+	AD S.aureus
-2.04575	Memory IL10+	AD S.aureus
-2.83094	Memory IL10+	AD S.aureus
-3.18425	Memory IL10+	AD S.aureus
-3.89949	Memory IL10+	AD S.aureus
-2.55353	Memory IL10+	AD S.aureus
-1.27566	Memory IL10+	AD S.aureus
-0.792026	Memory IL10+	AD S.aureus
-0.856137	Memory IL10+	AD S.aureus
-1.39332	Memory IL10+	AD S.aureus
-1.94663	Memory IL10+	AD S.aureus
-2.6686	Memory IL10+	AD S.aureus
-1.39205	Memory IL10+	AD S.aureus
-2.35373	Memory IL10+	AD S.aureus
-2.59462	Memory IL10+	AD S.aureus
-2.69524	Memory IL10+	AD S.aureus
-1.66948	Memory IL10+	AD S.aureus
-2.78173	Memory IL10+	AD S.aureus
-2.58313	Memory IL10+	AD S.aureus
-3.37582	Memory IL10+	AD S.aureus
-2.55941	Memory IL10+	AD S.aureus
-2.48514	Memory IL10+	AD S.aureus
-1.07341	Memory IL10+	AD S.aureus
-1.34669	Memory IL10+	AD S.aureus
-2.1087	Memory IL10+	AD S.aureus
-1.11601	Memory IL10+	AD S.aureus
-1.065	Memory IL10+	AD S.aureus
-1.78655	Memory IL10+	AD S.aureus
-1.38633	Memory IL10+	AD S.aureus
-0.712411	Memory IL10+	AD S.aureus
-1.62466	Memory IL10+	AD S.aureus
-2.2213	Memory IL10+	AD S.aureus
-2.46464	Memory IL10+	AD S.aureus
-2.09763	Memory IL10+	AD S.aureus
-1.50162	Memory IL10+	AD S.aureus
-0.924108	Memory IL10+	AD S.aureus
-1.6848	Memory IL10+	AD S.aureus
-2.1727	Memory IL10+	AD S.aureus
-0.543402	Memory IL10+	AD S.aureus
-0.956697	Memory IL10+	AD S.aureus
-1.09038	Memory IL10+	AD S.aureus
-1.53738	Memory IL10+	AD S.aureus
-2.60485	Memory IL10+	AD S.aureus
-2.13095	Memory IL10+	AD S.aureus
-1.13471	Memory IL10+	AD S.aureus
-0.948885	Memory IL10+	AD S.aureus
-1.05954	Memory IL10+	AD S.aureus
-2.06471	Memory IL10+	AD S.aureus
-2.22913	Memory IL10+	AD S.aureus
-2.20827	Memory IL10+	AD S.aureus
-3.10279	Memory IL10+	AD S.aureus
-2.01501	Memory IL10+	AD S.aureus
-1.00481	Memory IL10+	AD S.aureus
-0.444097	Memory IL10+	AD S.aureus
-0.60315	Memory IL10+	AD S.aureus
-0.716774	Memory IL10+	AD S.aureus
-0.367077	Memory IL10+	AD S.aureus
-1.02278	Memory IL10+	AD S.aureus
-1.83442	Memory IL10+	AD S.aureus
-1.21345	Memory IL10+	AD S.aureus
-2.11593	Memory IL10+	AD S.aureus
-1.41394	Memory IL10+	AD S.aureus
-2.05228	Memory IL10+	AD S.aureus
-1.27992	Memory IL10+	AD S.aureus
-2.62977	Memory IL10+	AD S.aureus
-1.54486	Memory IL10+	AD S.aureus
-1.78453	Memory IL10+	AD S.aureus
-1.08257	Memory IL10+	AD S.aureus
-0.924309	Memory IL10+	AD S.aureus
-0.849811	Memory IL10+	AD S.aureus
-0.982886	Memory IL10+	AD S.aureus
-1.09199	Memory IL10+	AD S.aureus
-0.970074	Memory IL10+	AD S.aureus
-1.05685	Memory IL10+	AD S.aureus
-0.934364	Memory IL10+	AD S.aureus
-1.65487	Memory IL10+	AD S.aureus
-0.459471	Memory IL10+	AD S.aureus
-1.04657	Memory IL10+	AD S.aureus
-1.11719	Memory IL10+	AD S.aureus
-1.54383	Memory IL10+	AD S.aureus
-1.91611	Memory IL10+	AD S.aureus
-2.20274	Memory IL10+	AD S.aureus
-1.82029	Memory IL10+	AD S.aureus
-1.1712	Memory IL10+	AD S.aureus
-2.83986	Memory IL10+	AD S.aureus
-2.63564	Memory IL10+	AD S.aureus
-1.96423	Memory IL10+	AD S.aureus
-2.03371	Memory IL10+	AD S.aureus
-1.83734	Memory IL10+	AD S.aureus
-1.49931	Memory IL10+	AD S.aureus
-1.15636	Memory IL10+	AD S.aureus
-0.336405	Memory IL10+	AD S.aureus
-0.925829	Memory IL10+	AD S.aureus
-1.11887	Memory IL10+	AD S.aureus
-0.995876	Memory IL10+	AD S.aureus
-1.31469	Memory IL10+	AD S.aureus
-0.911696	Memory IL10+	AD S.aureus
0.076199	Memory IL10+	AD S.aureus
-0.596749	Memory IL10+	AD S.aureus
-0.466895	Memory IL10+	AD S.aureus
-0.39226	Memory IL10+	AD S.aureus
0.174158	Memory IL10+	AD S.aureus
0.113376	Memory IL10+	AD S.aureus
-0.432066	Memory IL10+	AD S.aureus
-1.02087	Memory IL10+	AD S.aureus
-1.71959	Memory IL10+	AD S.aureus
-1.2957	Memory IL10+	AD S.aureus
-1.43388	Memory IL10+	AD S.aureus
-1.1221	Memory IL10+	AD S.aureus
-0.670302	Memory IL10+	AD S.aureus
-2.09243	Memory IL10+	AD S.aureus
-2.16768	Memory IL10+	AD S.aureus
-1.524	Memory IL10+	AD S.aureus
-1.93838	Memory IL10+	AD S.aureus
-0.869943	Memory IL10+	AD S.aureus
1.27975	Memory IL10+	AD S.aureus
-1.8468	Memory IL10+	AD S.aureus
-0.981349	Memory IL10+	AD S.aureus
-1.4091	Memory IL10+	AD S.aureus
-1.54922	Memory IL10+	AD S.aureus
-1.48491	Memory IL10+	AD S.aureus
-2.04176	Memory IL10+	AD S.aureus
-0.829529	Memory IL10+	AD S.aureus
-0.915873	Memory IL10+	AD S.aureus
-2.21002	Memory IL10+	AD S.aureus
-2.03989	Memory IL10+	AD S.aureus
-0.510371	Memory IL10+	AD S.aureus
-1.66516	Memory IL10+	AD S.aureus
-1.11601	Memory IL10+	AD S.aureus
-1.63292	Memory IL10+	AD S.aureus
-2.17648	Memory IL10+	AD S.aureus
-1.66064	Memory IL10+	AD S.aureus
-0.832219	Memory IL10+	AD S.aureus
-0.915021	Memory IL10+	AD S.aureus
-0.366813	Memory IL10+	AD S.aureus
-0.441585	Memory IL10+	AD S.aureus
-1.14706	Memory IL10+	AD S.aureus
-1.31492	Memory IL10+	AD S.aureus
-1.09392	Memory IL10+	AD S.aureus
-0.656214	Memory IL10+	AD S.aureus
-0.48696	Memory IL10+	AD S.aureus
-1.72925	Memory IL10+	AD S.aureus
-1.43964	Memory IL10+	AD S.aureus
-1.6108	Memory IL10+	AD S.aureus
-3.00762	Memory IL10+	AD S.aureus
-2.31925	Memory IL10+	AD S.aureus
-1.56384	Memory IL10+	AD S.aureus
-1.55561	Memory IL10+	AD S.aureus
-1.83242	Memory IL10+	AD S.aureus
-1.28449	Memory IL10+	AD S.aureus
-0.737974	Memory IL10+	AD S.aureus
-0.910744	Memory IL10+	AD S.aureus
-0.716442	Memory IL10+	AD S.aureus
-1.84287	Memory IL10+	AD S.aureus
-1.6496	Memory IL10+	AD S.aureus
-1.38058	Memory IL10+	AD S.aureus
-0.159423	Memory IL10+	AD S.aureus
-1.81392	Memory IL10+	AD S.aureus
-2.50846	Memory IL10+	AD S.aureus
-2.07005	Memory IL10+	AD S.aureus
-2.48081	Memory IL10+	AD S.aureus
-3.69798	Memory IL10+	AD S.aureus
-3.38071	Memory IL10+	AD S.aureus
-2.49053	Memory IL10+	AD S.aureus
-2.73397	Memory IL10+	AD S.aureus
-1.94354	Memory IL10+	AD S.aureus
-1.1279	Memory IL10+	AD S.aureus
-0.461956	Memory IL10+	AD S.aureus
-0.263651	Memory IL10+	AD S.aureus
-1.49959	Memory IL10+	AD S.aureus
-1.99625	Memory IL10+	AD S.aureus
-1.67718	Memory IL10+	AD S.aureus
-1.66254	Memory IL10+	AD S.aureus
-1.3965	Memory IL10+	AD S.aureus
-0.96505	Memory IL10+	AD S.aureus
-0.305333	Memory IL10+	AD S.aureus
-1.45827	Memory IL10+	AD S.aureus
-0.749885	Memory IL10+	AD S.aureus
-1.50952	Memory IL10+	AD S.aureus
-0.572164	Memory IL10+	AD S.aureus
-1.38487	Memory IL10+	AD S.aureus
-1.57146	Memory IL10+	AD S.aureus
-2.11133	Memory IL10+	AD S.aureus
-1.75676	Memory IL10+	AD S.aureus
-1.7132	Memory IL10+	AD S.aureus
-1.32137	Memory IL10+	AD S.aureus
-0.791955	Memory IL10+	AD S.aureus
-0.918011	Memory IL10+	AD S.aureus
-1.2324	Memory IL10+	AD S.aureus
-1.6339	Memory IL10+	AD S.aureus
-1.49724	Memory IL10+	AD S.aureus
-2.03765	Memory IL10+	AD S.aureus
-1.47741	Memory IL10+	AD S.aureus
-0.815713	Memory IL10+	AD S.aureus
-1.25252	Memory IL10+	AD S.aureus
-2.14521	Memory IL10+	AD S.aureus
-0.74726	Memory IL10+	AD S.aureus
-1.58567	Memory IL10+	AD S.aureus
-1.55635	Memory IL10+	AD S.aureus
-1.73709	Memory IL10+	AD S.aureus
-1.77541	Memory IL10+	AD S.aureus
-1.83018	Memory IL10+	AD S.aureus
-1.30394	Memory IL10+	AD S.aureus
-1.54422	Memory IL10+	AD S.aureus
-1.33179	Memory IL10+	AD S.aureus
-0.889963	Memory IL10+	AD S.aureus
-0.820508	Memory IL10+	AD S.aureus
-1.41152	Memory IL10+	AD S.aureus
-2.77095	Memory IL10+	AD S.aureus
-1.71586	Memory IL10+	AD S.aureus
-2.05971	Memory IL10+	AD S.aureus
-1.81763	Memory IL10+	AD S.aureus
-1.95377	Memory IL10+	AD S.aureus
-2.49494	Memory IL10+	AD S.aureus
-0.403783	Memory IL10+	AD S.aureus
-1.31044	Memory IL10+	AD S.aureus
-0.503381	Memory IL10+	AD S.aureus
-0.376447	Memory IL10+	AD S.aureus
-1.63478	Memory IL10+	AD S.aureus
-1.19353	Memory IL10+	AD S.aureus
-1.10834	Memory IL10+	AD S.aureus
0.248838	Memory IL10+	AD S.aureus
-0.406264	Memory IL10+	AD S.aureus
-1.95175	Memory IL10+	AD S.aureus
-2.28034	Memory IL10+	AD S.aureus
-2.79046	Memory IL10+	AD S.aureus
-2.40001	Memory IL10+	AD S.aureus
-1.0789	Memory IL10+	AD S.aureus
-1.4757	Memory IL10+	AD S.aureus
-2.20218	Memory IL10+	AD S.aureus
-1.79739	Memory IL10+	AD S.aureus
-2.11637	Memory IL10+	AD S.aureus
-1.01014	Memory IL10+	AD S.aureus
-1.72043	Memory IL10+	AD S.aureus
-0.98999	Memory IL10+	AD S.aureus
-1.37798	Memory IL10+	AD S.aureus
-1.7814	Memory IL10+	AD S.aureus
-2.77617	Memory IL10+	AD S.aureus
-2.13445	Memory IL10+	AD S.aureus
-1.91958	Memory IL10+	AD S.aureus
-1.4997	Memory IL10+	AD S.aureus
-1.92028	Memory IL10+	AD S.aureus
-3.26271	Memory IL10+	AD S.aureus
-2.94193	Memory IL10+	AD S.aureus
-1.77159	Memory IL10+	AD S.aureus
-0.692305	Memory IL10+	AD S.aureus
-0.0019929	Memory IL10+	AD S.aureus
-1.34324	Memory IL10+	AD S.aureus
-1.39961	Memory IL10+	AD S.aureus
-2.21573	Memory IL10+	AD S.aureus
-1.99394	Memory IL10+	AD S.aureus
-2.37562	Memory IL10+	AD S.aureus
-2.81573	Memory IL10+	AD S.aureus
-2.2445	Memory IL10+	AD S.aureus
-1.34171	Memory IL10+	AD S.aureus
-1.40944	Memory IL10+	AD S.aureus
-0.727175	Memory IL10+	AD S.aureus
-1.18418	Memory IL10+	AD S.aureus
-0.987811	Memory IL10+	AD S.aureus
-1.24651	Memory IL10+	AD S.aureus
-1.32365	Memory IL10+	AD S.aureus
-1.18161	Memory IL10+	AD S.aureus
-1.25258	Memory IL10+	AD S.aureus
-2.2705	Memory IL10+	AD S.aureus
-0.875742	Memory IL10+	AD S.aureus
-0.16805	Memory IL10+	AD S.aureus
-0.240474	Memory IL10+	AD S.aureus
-0.0141356	Memory IL10+	AD S.aureus
-0.701212	Memory IL10+	AD S.aureus
-0.471817	Memory IL10+	AD S.aureus
-0.38108	Memory IL10+	AD S.aureus
-0.217857	Memory IL10+	AD S.aureus
-0.490716	Memory IL10+	AD S.aureus
-1.23067	Memory IL10+	AD S.aureus
-1.6691	Memory IL10+	AD S.aureus
-0.865156	Memory IL10+	AD S.aureus
-1.67253	Memory IL10+	AD S.aureus
-1.71278	Memory IL10+	AD S.aureus
-1.81329	Memory IL10+	AD S.aureus
-1.53455	Memory IL10+	AD S.aureus
-1.47731	Memory IL10+	AD S.aureus
-0.542659	Memory IL10+	AD S.aureus
-0.970052	Memory IL10+	AD S.aureus
-1.13	Memory IL10+	AD S.aureus
-1.21888	Memory IL10+	AD S.aureus
-0.901598	Memory IL10+	AD S.aureus
-1.68641	Memory IL10+	AD S.aureus
-2.23034	Memory IL10+	AD S.aureus
-2.38939	Memory IL10+	AD S.aureus
-2.14187	Memory IL10+	AD S.aureus
-2.59734	Memory IL10+	AD S.aureus
-1.73782	Memory IL10+	AD S.aureus
-2.00499	Memory IL10+	AD S.aureus
-0.930583	Memory IL10+	AD S.aureus
-1.10588	Memory IL10+	AD S.aureus
-0.675396	Memory IL10+	AD S.aureus
-0.968241	Memory IL10+	AD S.aureus
-1.90141	Memory IL10+	AD S.aureus
-1.66054	Memory IL10+	AD S.aureus
-2.15694	Memory IL10+	AD S.aureus
-1.5473	Memory IL10+	AD S.aureus
-1.97824	Memory IL10+	AD S.aureus
-1.10979	Memory IL10+	AD S.aureus
-1.06454	Memory IL10+	AD S.aureus
-1.99468	Memory IL10+	AD S.aureus
-1.68184	Memory IL10+	AD S.aureus
-1.04872	Memory IL10+	AD S.aureus
-1.43243	Memory IL10+	AD S.aureus
-1.98679	Memory IL10+	AD S.aureus
-0.953843	Memory IL10+	AD S.aureus
-0.983413	Memory IL10+	AD S.aureus
-0.806534	Memory IL10+	AD S.aureus
-1.78236	Memory IL10+	AD S.aureus
-1.58386	Memory IL10+	AD S.aureus
-0.932064	Memory IL10+	AD S.aureus
-1.75823	Memory IL10+	AD S.aureus
-1.21809	Memory IL10+	AD S.aureus
-0.643132	Memory IL10+	AD S.aureus
-1.38715	Memory IL10+	AD S.aureus
-1.29611	Memory IL10+	AD S.aureus
-0.683909	Memory IL10+	AD S.aureus
-1.83416	Memory IL10+	AD S.aureus
-2.07678	Memory IL10+	AD S.aureus
-3.74495	Memory IL10+	AD S.aureus
-0.765115	Memory IL10+	AD S.aureus
-0.163717	Memory IL10+	AD S.aureus
-1.30993	Memory IL10+	AD S.aureus
-1.88684	Memory IL10+	AD S.aureus
-0.664946	Memory IL10+	AD S.aureus
-1.11062	Memory IL10+	AD S.aureus
-1.21718	Memory IL10+	AD S.aureus
-3.37248	Memory IL10+	AD S.aureus
-2.64845	Memory IL10+	AD S.aureus
-3.1891	Memory IL10+	AD S.aureus
-2.49446	Memory IL10+	AD S.aureus
-2.48884	Memory IL10+	AD S.aureus
-2.11506	Memory IL10+	AD S.aureus
-2.38243	Memory IL10+	AD S.aureus
-1.47631	Memory IL10+	AD S.aureus
-2.70469	Memory IL10+	AD S.aureus
-3.34657	Memory IL10+	AD S.aureus
-2.90905	Memory IL10+	AD S.aureus
-3.29012	Memory IL10+	AD S.aureus
-2.05908	Memory IL10+	AD S.aureus
-1.75919	Memory IL10+	AD S.aureus
-1.21142	Memory IL10+	AD S.aureus
-1.93373	Memory IL10+	AD S.aureus
-0.328987	Memory IL10+	AD S.aureus
-1.8746	Memory IL10+	AD S.aureus
-1.4463	Memory IL10+	AD S.aureus
-2.62447	Memory IL10+	AD S.aureus
-1.17518	Memory IL10+	AD S.aureus
-2.70351	Memory IL10+	AD S.aureus
-1.57422	Memory IL10+	AD S.aureus
-1.4833	Memory IL10+	AD S.aureus
-2.11927	Memory IL10+	AD S.aureus
-1.42145	Memory IL10+	AD S.aureus
-0.020053	Memory IL10+	AD S.aureus
-1.60389	Memory IL10+	AD S.aureus
-1.00998	Memory IL10+	AD S.aureus
-1.72756	Memory IL10+	AD S.aureus
-2.69078	Memory IL10+	AD S.aureus
-2.32853	Memory IL10+	AD S.aureus
-2.07963	Memory IL10+	AD S.aureus
-2.73026	Memory IL10+	AD S.aureus
-2.43863	Memory IL10+	AD S.aureus
-1.10915	Memory IL10+	AD S.aureus
-1.02425	Memory IL10+	AD S.aureus
-1.96602	Memory IL10+	AD S.aureus
-3.48749	Memory IL10+	AD S.aureus
-2.78614	Memory IL10+	AD S.aureus
-2.3271	Memory IL10+	AD S.aureus
-2.22518	Memory IL10+	AD S.aureus
-2.14844	Memory IL10+	AD S.aureus
-2.32918	Memory IL10+	AD S.aureus
-1.69516	Memory IL10+	AD S.aureus
-1.88179	Memory IL10+	AD S.aureus
-1.34351	Memory IL10+	AD S.aureus
-1.07031	Memory IL10+	AD S.aureus
-1.25929	Memory IL10+	AD S.aureus
-2.81356	Memory IL10+	AD S.aureus
-1.05688	Memory IL10+	AD S.aureus
-1.02798	Memory IL10+	AD S.aureus
-0.632656	Memory IL10+	AD S.aureus
-1.02919	Memory IL10+	AD S.aureus
-1.88418	Memory IL10+	AD S.aureus
-1.19624	Memory IL10+	AD S.aureus
-0.916116	Memory IL10+	AD S.aureus
-0.417519	Memory IL10+	AD S.aureus
-1.82841	Memory IL10+	AD S.aureus
-0.752541	Memory IL10+	AD S.aureus
-1.34903	Memory IL10+	AD S.aureus
0.0381303	Memory IL10+	AD S.aureus
0.70711	Memory IL10+	AD S.aureus
-2.21573	Memory IL10+	AD S.aureus
-3.3904	Memory IL10+	AD S.aureus
-2.51876	Memory IL10+	AD S.aureus
-2.10355	Memory IL10+	AD S.aureus
-2.14881	Memory IL10+	AD S.aureus
-3.11692	Memory IL10+	AD S.aureus
-2.00757	Memory IL10+	AD S.aureus
-1.62819	Memory IL10+	AD S.aureus
-2.00421	Memory IL10+	AD S.aureus
-2.8283	Memory IL10+	AD S.aureus
-2.0828	Memory IL10+	AD S.aureus
-1.43654	Memory IL10+	AD S.aureus
-1.53193	Memory IL10+	AD S.aureus
-1.62411	Memory IL10+	AD S.aureus
-2.0304	Memory IL10+	AD S.aureus
-2.57685	Memory IL10+	AD S.aureus
-2.57293	Memory IL10+	AD S.aureus
-2.81405	Memory IL10+	AD S.aureus
-2.34021	Memory IL10+	AD S.aureus
-1.85094	Memory IL10+	AD S.aureus
-3.04317	Memory IL10+	AD S.aureus
-3.93458	Memory IL10+	AD S.aureus
-3.27822	Memory IL10+	AD S.aureus
-2.81007	Memory IL10+	AD S.aureus
-3.17452	Memory IL10+	AD S.aureus
-2.46869	Memory IL10+	AD S.aureus
-3.57616	Memory IL10+	AD S.aureus
-3.23478	Memory IL10+	AD S.aureus
-2.42748	Memory IL10+	AD S.aureus
-1.97742	Memory IL10+	AD S.aureus
-2.20596	Memory IL10+	AD S.aureus
-2.79614	Memory IL10+	AD S.aureus
-2.02705	Memory IL10+	AD S.aureus
-2.28966	Memory IL10+	AD S.aureus
-0.564149	Memory IL10+	AD S.aureus
-0.855909	Memory IL10+	AD S.aureus
-0.560344	Memory IL10+	AD S.aureus
-0.934149	Memory IL10+	AD S.aureus
-1.45802	Memory IL10+	AD S.aureus
-1.11033	Memory IL10+	AD S.aureus
-1.80224	Memory IL10+	AD S.aureus
-1.95263	Memory IL10+	AD S.aureus
-1.60733	Memory IL10+	AD S.aureus
-2.056	Memory IL10+	AD S.aureus
-2.38288	Memory IL10+	AD S.aureus
-1.89957	Memory IL10+	AD S.aureus
-2.53762	Memory IL10+	AD S.aureus
-2.40756	Memory IL10+	AD S.aureus
-2.01179	Memory IL10+	AD S.aureus
-2.11333	Memory IL10+	AD S.aureus
-2.11856	Memory IL10+	AD S.aureus
-1.20221	Memory IL10+	AD S.aureus
-1.05882	Memory IL10+	AD S.aureus
-1.90632	Memory IL10+	AD S.aureus
-1.09172	Memory IL10+	AD S.aureus
-1.73106	Memory IL10+	AD S.aureus
-0.584055	Memory IL10+	AD S.aureus
-0.991274	Memory IL10+	AD S.aureus
-1.28434	Memory IL10+	AD S.aureus
-1.45811	Memory IL10+	AD S.aureus
-1.64205	Memory IL10+	AD S.aureus
-1.81747	Memory IL10+	AD S.aureus
-2.36142	Memory IL10+	AD S.aureus
-2.41456	Memory IL10+	AD S.aureus
-3.75474	Memory IL10+	AD S.aureus
-3.1822	Memory IL10+	AD S.aureus
-2.53411	Memory IL10+	AD S.aureus
-2.20036	Memory IL10+	AD S.aureus
-2.01006	Memory IL10+	AD S.aureus
-3.32645	Memory IL10+	AD S.aureus
-2.31603	Memory IL10+	AD S.aureus
-2.34771	Memory IL10+	AD S.aureus
-3.17966	Memory IL10+	AD S.aureus
-1.46384	Memory IL10+	AD S.aureus
-0.648575	Memory IL10+	AD S.aureus
-1.35698	Memory IL10+	AD S.aureus
-2.8521	Memory IL10+	AD S.aureus
-1.49811	Memory IL10+	AD S.aureus
-1.82475	Memory IL10+	AD S.aureus
-2.18829	Memory IL10+	AD S.aureus
-1.01044	Memory IL10+	AD S.aureus
-1.4441	Memory IL10+	AD S.aureus
-1.2977	Memory IL10+	AD S.aureus
-1.79158	Memory IL10+	AD S.aureus
-1.77083	Memory IL10+	AD S.aureus
-1.52783	Memory IL10+	AD S.aureus
-0.474387	Memory IL10+	AD S.aureus
-1.14369	Memory IL10+	AD S.aureus
-2.12798	Memory IL10+	AD S.aureus
-1.80169	Memory IL10+	AD S.aureus
-1.87125	Memory IL10+	AD S.aureus
-2.3888	Memory IL10+	AD S.aureus
-1.91783	Memory IL10+	AD S.aureus
-1.29899	Memory IL10+	AD S.aureus
-1.52469	Memory IL10+	AD S.aureus
-1.28084	Memory IL10+	AD S.aureus
-0.571496	Memory IL10+	AD S.aureus
-0.876182	Memory IL10+	AD S.aureus
-1.34367	Memory IL10+	AD S.aureus
-1.79753	Memory IL10+	AD S.aureus
-2.02793	Memory IL10+	AD S.aureus
-1.57145	Memory IL10+	AD S.aureus
-1.53019	Memory IL10+	AD S.aureus
-0.93937	Memory IL10+	AD S.aureus
-1.60588	Memory IL10+	AD S.aureus
-1.85847	Memory IL10+	AD S.aureus
-0.955978	Memory IL10+	AD S.aureus
-1.25879	Memory IL10+	AD S.aureus
-0.436439	Memory IL10+	AD S.aureus
-1.43524	Memory IL10+	AD S.aureus
-0.741439	Memory IL10+	AD S.aureus
-1.41982	Memory IL10+	AD S.aureus
-1.12676	Memory IL10+	AD S.aureus
-0.988521	Memory IL10+	AD S.aureus
-2.15316	Memory IL10+	AD S.aureus
-1.69817	Memory IL10+	AD S.aureus
-2.44187	Memory IL10+	AD S.aureus
-2.32435	Memory IL10+	AD S.aureus
-2.7514	Memory IL10+	AD S.aureus
-1.94136	Memory IL10+	AD S.aureus
-1.26445	Memory IL10+	AD S.aureus
-2.22974	Memory IL10+	AD S.aureus
-1.0907	Memory IL10+	AD S.aureus
-2.47058	Memory IL10+	AD S.aureus
-1.65407	Memory IL10+	AD S.aureus
-1.04619	Memory IL10+	AD S.aureus
-0.63442	Memory IL10+	AD S.aureus
-0.656921	Memory IL10+	AD S.aureus
-1.97233	Memory IL10+	AD S.aureus
-2.10128	Memory IL10+	AD S.aureus
-1.43218	Memory IL10+	AD S.aureus
-1.89328	Memory IL10+	AD S.aureus
-2.26943	Memory IL10+	AD S.aureus
-2.3135	Memory IL10+	AD S.aureus
-3.85325	Memory IL10+	AD S.aureus
-3.24979	Memory IL10+	AD S.aureus
-4.83095	Memory IL10+	AD S.aureus
-4.58028	Memory IL10+	AD S.aureus
-3.03343	Memory IL10+	AD S.aureus
-2.54371	Memory IL10+	AD S.aureus
-2.53905	Memory IL10+	AD S.aureus
-2.29637	Memory IL10+	AD S.aureus
-1.32061	Memory IL10+	AD S.aureus
-2.95203	Memory IL10+	AD S.aureus
-1.93616	Memory IL10+	AD S.aureus
-1.20276	Memory IL10+	AD S.aureus
-1.56523	Memory IL10+	AD S.aureus
-1.04569	Memory IL10+	AD S.aureus
-0.957929	Memory IL10+	AD S.aureus
-0.495948	Memory IL10+	AD S.aureus
-1.00455	Memory IL10+	AD S.aureus
-1.6807	Memory IL10+	AD S.aureus
-1.72954	Memory IL10+	AD S.aureus
-2.3834	Memory IL10+	AD S.aureus
-1.95932	Memory IL10+	AD S.aureus
-2.24139	Memory IL10+	AD S.aureus
-0.508271	Memory IL10+	AD S.aureus
-1.21771	Memory IL10+	AD S.aureus
-1.49727	Memory IL10+	AD S.aureus
-1.37362	Memory IL10+	AD S.aureus
-1.33236	Memory IL10+	AD S.aureus
-0.96391	Memory IL10+	AD S.aureus
-1.52153	Memory IL10+	AD S.aureus
-1.30063	Memory IL10+	AD S.aureus
-1.12862	Memory IL10+	AD S.aureus
-1.08766	Memory IL10+	AD S.aureus
-1.22652	Memory IL10+	AD S.aureus
-1.5729	Memory IL10+	AD S.aureus
-1.93265	Memory IL10+	AD S.aureus
-1.33009	Memory IL10+	AD S.aureus
-2.70621	Memory IL10+	AD S.aureus
-1.19593	Memory IL10+	AD S.aureus
-0.636124	Memory IL10+	AD S.aureus
-1.16166	Memory IL10+	AD S.aureus
-1.98732	Memory IL10+	AD S.aureus
-1.14688	Memory IL10+	AD S.aureus
-1.75766	Memory IL10+	AD S.aureus
-1.61827	Memory IL10+	AD S.aureus
-1.75088	Memory IL10+	AD S.aureus
-1.11159	Memory IL10+	AD S.aureus
-1.99257	Memory IL10+	AD S.aureus
-0.757682	Memory IL10+	AD S.aureus
-1.98169	Memory IL10+	AD S.aureus
-2.41141	Memory IL10+	AD S.aureus
-1.94313	Memory IL10+	AD S.aureus
-2.10155	Memory IL10+	AD S.aureus
-0.769472	Memory IL10+	AD S.aureus
-2.98161	Memory IL10+	AD S.aureus
-1.53257	Memory IL10+	AD S.aureus
-1.44506	Memory IL10+	AD S.aureus
-2.0302	Memory IL10+	AD S.aureus
-1.57558	Memory IL10+	AD S.aureus
-1.11256	Memory IL10+	AD S.aureus
-0.688916	Memory IL10+	AD S.aureus
-0.970703	Memory IL10+	AD S.aureus
-0.591609	Memory IL10+	AD S.aureus
-1.09848	Memory IL10+	AD S.aureus
-0.565848	Memory IL10+	AD S.aureus
-0.381949	Memory IL10+	AD S.aureus
-1.82971	Memory IL10+	AD S.aureus
-1.78456	Memory IL10+	AD S.aureus
-1.17458	Memory IL10+	AD S.aureus
-0.513153	Memory IL10+	AD S.aureus
-0.854478	Memory IL10+	AD S.aureus
-2.25931	Memory IL10+	AD S.aureus
-1.40964	Memory IL10+	AD S.aureus
-0.869295	Memory IL10+	AD S.aureus
-0.795717	Memory IL10+	AD S.aureus
-0.205537	Memory IL10+	AD S.aureus
-1.17097	Memory IL10+	AD S.aureus
-0.7018	Memory IL10+	AD S.aureus
0.0321729	Memory IL10+	AD S.aureus
-1.12605	Memory IL10+	AD S.aureus
-2.15321	Memory IL10+	AD S.aureus
-2.17744	Memory IL10+	AD S.aureus
-2.20042	Memory IL10+	AD S.aureus
-1.73827	Memory IL10+	AD S.aureus
-1.33391	Memory IL10+	AD S.aureus
-0.897354	Memory IL10+	AD S.aureus
-0.358797	Memory IL10+	AD S.aureus
-1.91321	Memory IL10+	AD S.aureus
-1.93551	Memory IL10+	AD S.aureus
-2.24417	Memory IL10+	AD S.aureus
-2.22988	Memory IL10+	AD S.aureus
-1.65775	Memory IL10+	AD S.aureus
-1.85102	Memory IL10+	AD S.aureus
-1.31418	Memory IL10+	AD S.aureus
-1.03582	Memory IL10+	AD S.aureus
-1.85931	Memory IL10+	AD S.aureus
-1.62112	Memory IL10+	AD S.aureus
-1.74701	Memory IL10+	AD S.aureus
-1.73705	Memory IL10+	AD S.aureus
-0.388863	Memory IL10+	AD S.aureus
-0.664968	Memory IL10+	AD S.aureus
-1.21598	Memory IL10+	AD S.aureus
-1.93377	Memory IL10+	AD S.aureus
-2.1711	Memory IL10+	AD S.aureus
-2.56092	Memory IL10+	AD S.aureus
-2.59355	Memory IL10+	AD S.aureus
-3.73568	Memory IL10+	AD S.aureus
-3.53736	Memory IL10+	AD S.aureus
-3.23494	Memory IL10+	AD S.aureus
-2.52689	Memory IL10+	AD S.aureus
-2.87388	Memory IL10+	AD S.aureus
-1.87442	Memory IL10+	AD S.aureus
-2.07187	Memory IL10+	AD S.aureus
-2.46671	Memory IL10+	AD S.aureus
-2.59924	Memory IL10+	AD S.aureus
-1.34225	Memory IL10+	AD S.aureus
-2.1663	Memory IL10+	AD S.aureus
-2.56496	Memory IL10+	AD S.aureus
-2.41144	Memory IL10+	AD S.aureus
-0.0148502	Memory IL10+	AD S.aureus
-0.296016	Memory IL10+	AD S.aureus
-1.55178	Memory IL10+	AD S.aureus
-1.3756	Memory IL10+	AD S.aureus
-0.519528	Memory IL10+	AD S.aureus
-1.07221	Memory IL10+	AD S.aureus
-1.02863	Memory IL10+	AD S.aureus
-0.620944	Memory IL10+	AD S.aureus
-0.948613	Memory IL10+	AD S.aureus
-0.522623	Memory IL10+	AD S.aureus
-1.67125	Memory IL10+	AD S.aureus
-1.9904	Memory IL10+	AD S.aureus
-0.559517	Memory IL10+	AD S.aureus
-0.395174	Memory IL10+	AD S.aureus
-0.333476	Memory IL10+	AD S.aureus
-0.446481	Memory IL10+	AD S.aureus
-1.24964	Memory IL10+	AD S.aureus
-1.14353	Memory IL10+	AD S.aureus
-0.797018	Memory IL10+	AD S.aureus
-1.37458	Memory IL10+	AD S.aureus
-0.375367	Memory IL10+	AD S.aureus
-1.21497	Memory IL10+	AD S.aureus
-0.475495	Memory IL10+	AD S.aureus
-1.2985	Memory IL10+	AD S.aureus
-1.25465	Memory IL10+	AD S.aureus
-2.15175	Memory IL10+	AD S.aureus
-2.35409	Memory IL10+	AD S.aureus
-1.92556	Memory IL10+	AD S.aureus
-0.494252	Memory IL10+	AD S.aureus
-0.0539364	Memory IL10+	AD S.aureus
-1.04483	Memory IL10+	AD S.aureus
-0.388886	Memory IL10+	AD S.aureus
-0.903143	Memory IL10+	AD S.aureus
-1.14967	Memory IL10+	AD S.aureus
-1.2235	Memory IL10+	AD S.aureus
-1.14535	Memory IL10+	AD S.aureus
-0.26966	Memory IL10+	AD S.aureus
0.762433	Memory IL10+	AD S.aureus
-0.00439106	Memory IL10+	AD S.aureus
-1.07523	Memory IL10+	AD S.aureus
-1.00204	Memory IL10+	AD S.aureus
-1.31384	Memory IL10+	AD S.aureus
-0.904594	Memory IL10+	AD S.aureus
-1.79915	Memory IL10+	AD S.aureus
-2.49842	Memory IL10+	AD S.aureus
-1.696	Memory IL10+	AD S.aureus
-1.62611	Memory IL10+	AD S.aureus
-1.09869	Memory IL10+	AD S.aureus
-2.28704	Memory IL10+	AD S.aureus
-1.41798	Memory IL10+	AD S.aureus
-1.20551	Memory IL10+	AD S.aureus
-1.80904	Memory IL10+	AD S.aureus
-0.865463	Memory IL10+	AD S.aureus
-1.78449	Memory IL10+	AD S.aureus
-0.553704	Memory IL10+	AD S.aureus
-1.12843	Memory IL10+	AD S.aureus
-1.13013	Memory IL10+	AD S.aureus
-0.710178	Memory IL10+	AD S.aureus
-1.29313	Memory IL10+	AD S.aureus
-0.229277	Memory IL10+	AD S.aureus
-1.12141	Memory IL10+	AD S.aureus
-0.504718	Memory IL10+	AD S.aureus
-0.61928	Memory IL10+	AD S.aureus
-1.15166	Memory IL10+	AD S.aureus
-1.34755	Memory IL10+	AD S.aureus
-1.22021	Memory IL10+	AD S.aureus
-1.94288	Memory IL10+	AD S.aureus
-3.68844	Memory IL10+	AD S.aureus
-1.45889	Memory IL10+	AD S.aureus
-1.54446	Memory IL10+	AD S.aureus
-2.43741	Memory IL10+	AD S.aureus
-1.03573	Memory IL10+	AD S.aureus
-1.6219	Memory IL10+	AD S.aureus
0.0744859	Memory IL10+	AD S.aureus
-0.705939	Memory IL10+	AD S.aureus
-1.93296	Memory IL10+	AD S.aureus
-4.40199	Memory IL10+	AD S.aureus
[truncated: 19,590 more rows]

## Sheet: Figure 3
name	value
CD8	0.620276
Vd1	0.646471
Vd2	0.588282
CD4	0.744851
CD4+CD45RO+	0.464707
Treg	0.394321
exTh17	0.421716
Th17	0.4995
Th1	0.574285
Th2	0.527295
CLA+Memory+	0.472106
CLA-Memory+	0.419716
CLA+ Treg	0.506699
CLA+ Prolif	0.643071
CLA+Il10+	0.54849
CLA+ exTh17	0.524295
CLA+Th17	0.734653
CLA+ TransTh17	0.4991
CLA+ Th1	0.522695
CLA+IL4+	0.528694
CLA+IL13+	0.560088
CLA+ IL4+IL13+	0.562088
CLA- Treg	0.408718
CLA- Prolif	0.513697
CLA- Il10+	0.574685
CLA- exTh17	0.558488
CLA-Th17	0.528094
CLA- TransTh17	0.560088
CLA- Th1	0.482304
CLA- IL4+	0.645871
CLA- IL13+	0.574485
CLA- IL4+IL13+	0.670666
TS_NMF	0.581484
TS_IFNg	0.509098
TS_IL-18	0.430314
TS_IL-22	0.434313
TS_IL-33	0.495901
TS_IL-8	0.359728
TS_IP-10	0.908618
TS_MDC	0.628274
TS_MIP-3a	0.461508
TS_TARC	0.862228
TS_TSLP	0.583683
TS_IL-1RA	0.528094
TS_IL-1a	0.59788
CD8	0.595281
Vd1	0.630674
Vd2	0.613877
CD4	0.741052
CD4+CD45RO+	0.469106
Treg	0.415117
exTh17	0.395721
Th17	0.459508
Th1	0.622476
Th2	0.506099
CLA+Memory+	0.472705
CLA-Memory+	0.467706
CLA+ Treg	0.492701
CLA+ Prolif	0.610278
CLA+Il10+	0.583283
CLA+ exTh17	0.582883
CLA+Th17	0.775845
CLA+ TransTh17	0.583483
CLA+ Th1	0.55209
CLA+IL4+	0.518496
CLA+IL13+	0.528694
CLA+ IL4+IL13+	0.577684
CLA- Treg	0.475705
CLA- Prolif	0.515897
CLA- Il10+	0.593681
CLA- exTh17	0.517097
CLA-Th17	0.524695
CLA- TransTh17	0.532494
CLA- Th1	0.489702
CLA- IL4+	0.666867
CLA- IL13+	0.588082
CLA- IL4+IL13+	0.618476
TS_NMF	0.505699
TS_IFNg	0.474905
TS_IL-18	0.415517
TS_IL-22	0.428914
TS_IL-33	0.471306
TS_IL-8	0.39792
TS_IP-10	0.842831
TS_MDC	0.610678
TS_MIP-3a	0.470706
TS_TARC	0.85043
TS_TSLP	0.558088
TS_IL-1RA	0.536693
TS_IL-1a	0.584483
CD8	0.60048
Vd1	0.59828
Vd2	0.59968
CD4	0.79804
CD4+CD45RO+	0.432513
Treg	0.393721
exTh17	0.440712
Th17	0.480504
Th1	0.55209
Th2	0.470906
CLA+Memory+	0.4997
CLA-Memory+	0.443711
CLA+ Treg	0.462707
CLA+ Prolif	0.644071
CLA+Il10+	0.575285
CLA+ exTh17	0.562088
CLA+Th17	0.685263
CLA+ TransTh17	0.522096
CLA+ Th1	0.541092
CLA+IL4+	0.489902
CLA+IL13+	0.557489
CLA+ IL4+IL13+	0.544491
CLA- Treg	0.434513
CLA- Prolif	0.510898
CLA- Il10+	0.528294
CLA- exTh17	0.541492
CLA-Th17	0.535093
CLA- TransTh17	0.556289
CLA- Th1	0.537892
CLA- IL4+	0.664867
CLA- IL13+	0.553289
CLA- IL4+IL13+	0.609878
TS_NMF	0.547091
TS_IFNg	0.484503
TS_IL-18	0.419116
TS_IL-22	0.389722
TS_IL-33	0.506099
TS_IL-8	0.387722
TS_IP-10	0.875825
TS_MDC	0.609878
TS_MIP-3a	0.45211
TS_TARC	0.919016
TS_TSLP	0.530694
TS_IL-1RA	0.522296
TS_IL-1a	0.535093
CD8	0.60048
Vd1	0.625875
Vd2	0.612278
CD4	0.710458
CD4+CD45RO+	0.472106
Treg	0.431914
exTh17	0.380924
Th17	0.5025
Th1	0.522296
Th2	0.4975
CLA+Memory+	0.506899
CLA-Memory+	0.464507
CLA+ Treg	0.521296
CLA+ Prolif	0.687662
CLA+Il10+	0.594281
CLA+ exTh17	0.575485
CLA+Th17	0.767846
CLA+ TransTh17	0.658468
CLA+ Th1	0.473505
CLA+IL4+	0.513497
CLA+IL13+	0.518496
CLA+ IL4+IL13+	0.491902
CLA- Treg	0.465707
CLA- Prolif	0.524295
CLA- Il10+	0.553289
CLA- exTh17	0.541092
CLA-Th17	0.582683
CLA- TransTh17	0.517896
CLA- Th1	0.539292
CLA- IL4+	0.578484
CLA- IL13+	0.556689
CLA- IL4+IL13+	0.70226
TS_NMF	0.602879
TS_IFNg	0.512697
TS_IL-18	0.407718
TS_IL-22	0.473105
TS_IL-33	0.486303
TS_IL-8	0.437313
TS_IP-10	0.893221
TS_MDC	0.657269
TS_MIP-3a	0.478704
TS_TARC	0.863827
TS_TSLP	0.579884
TS_IL-1RA	0.504499
TS_IL-1a	0.568086
CD8	0.60208
Vd1	0.611278
Vd2	0.616877
CD4	0.75225
CD4+CD45RO+	0.458108
Treg	0.370126
exTh17	0.364727
Th17	0.472505
Th1	0.523295
Th2	0.432713
CLA+Memory+	0.468706
CLA-Memory+	0.443511
CLA+ Treg	0.455909
CLA+ Prolif	0.615277
CLA+Il10+	0.514697
CLA+ exTh17	0.556689
CLA+Th17	0.695061
CLA+ TransTh17	0.588282
CLA+ Th1	0.543291
CLA+IL4+	0.503899
CLA+IL13+	0.559088
CLA+ IL4+IL13+	0.561288
CLA- Treg	0.441312
CLA- Prolif	0.504699
CLA- Il10+	0.558688
CLA- exTh17	0.528494
CLA-Th17	0.54949
CLA- TransTh17	0.507698
CLA- Th1	0.538892
CLA- IL4+	0.65247
CLA- IL13+	0.620076
CLA- IL4+IL13+	0.644871
TS_NMF	0.585083
TS_IFNg	0.445111
TS_IL-18	0.419516
TS_IL-22	0.441712
TS_IL-33	0.460308
TS_IL-8	0.378924
TS_IP-10	0.892621
TS_MDC	0.620876
TS_MIP-3a	0.488302
TS_TARC	0.847231
TS_TSLP	0.577085
TS_IL-1RA	0.532893
TS_IL-1a	0.55129
CD8	0.590082
Vd1	0.583283
Vd2	0.596081
CD4	0.767247
CD4+CD45RO+	0.444911
Treg	0.380924
exTh17	0.353329
Th17	0.512298
Th1	0.55069
Th2	0.469506
CLA+Memory+	0.490902
CLA-Memory+	0.455109
CLA+ Treg	0.487502
CLA+ Prolif	0.639872
CLA+Il10+	0.55089
CLA+ exTh17	0.560088
CLA+Th17	0.684263
CLA+ TransTh17	0.517297
CLA+ Th1	0.530894
CLA+IL4+	0.529094
CLA+IL13+	0.528894
CLA+ IL4+IL13+	0.517297
CLA- Treg	0.460308
CLA- Prolif	0.465307
CLA- Il10+	0.544491
CLA- exTh17	0.488502
CLA-Th17	0.602879
CLA- TransTh17	0.506699
CLA- Th1	0.539292
CLA- IL4+	0.626875
CLA- IL13+	0.616477
CLA- IL4+IL13+	0.656069
TS_NMF	0.581684
TS_IFNg	0.471906
TS_IL-18	0.435513
TS_IL-22	0.413117
TS_IL-33	0.502699
TS_IL-8	0.374925
TS_IP-10	0.854629
TS_MDC	0.575285
TS_MIP-3a	0.479104
TS_TARC	0.839432
TS_TSLP	0.587083
TS_IL-1RA	0.510298
TS_IL-1a	0.589482

## Sheet: Figure 4
beta	var	group
1.1474	TS_IP-10	AD S.aureus
2.83413	TS_IP-10	AD S.aureus
2.90267	TS_IP-10	AD S.aureus
1.85755	TS_IP-10	AD S.aureus
0.809867	TS_IP-10	AD S.aureus
1.47292	TS_IP-10	AD S.aureus
1.22698	TS_IP-10	AD S.aureus
0.423104	TS_IP-10	AD S.aureus
1.62132	TS_IP-10	AD S.aureus
2.56545	TS_IP-10	AD S.aureus
3.08285	TS_IP-10	AD S.aureus
3.29896	TS_IP-10	AD S.aureus
3.27716	TS_IP-10	AD S.aureus
4.72981	TS_IP-10	AD S.aureus
3.60328	TS_IP-10	AD S.aureus
4.09008	TS_IP-10	AD S.aureus
3.13504	TS_IP-10	AD S.aureus
3.02528	TS_IP-10	AD S.aureus
2.48384	TS_IP-10	AD S.aureus
0.570514	TS_IP-10	AD S.aureus
1.43358	TS_IP-10	AD S.aureus
2.46826	TS_IP-10	AD S.aureus
2.89669	TS_IP-10	AD S.aureus
2.61612	TS_IP-10	AD S.aureus
4.35877	TS_IP-10	AD S.aureus
2.80906	TS_IP-10	AD S.aureus
0.55018	TS_IP-10	AD S.aureus
2.20028	TS_IP-10	AD S.aureus
2.55371	TS_IP-10	AD S.aureus
2.53286	TS_IP-10	AD S.aureus
1.03432	TS_IP-10	AD S.aureus
2.85036	TS_IP-10	AD S.aureus
3.42529	TS_IP-10	AD S.aureus
1.89206	TS_IP-10	AD S.aureus
0.167842	TS_IP-10	AD S.aureus
1.48878	TS_IP-10	AD S.aureus
0.815826	TS_IP-10	AD S.aureus
1.90878	TS_IP-10	AD S.aureus
1.94658	TS_IP-10	AD S.aureus
2.66965	TS_IP-10	AD S.aureus
1.4004	TS_IP-10	AD S.aureus
7.05892	TS_IP-10	AD S.aureus
7.31896	TS_IP-10	AD S.aureus
2.06607	TS_IP-10	AD S.aureus
1.59851	TS_IP-10	AD S.aureus
2.225	TS_IP-10	AD S.aureus
4.94989	TS_IP-10	AD S.aureus
1.19568	TS_IP-10	AD S.aureus
3.59446	TS_IP-10	AD S.aureus
1.85705	TS_IP-10	AD S.aureus
0.90985	TS_IP-10	AD S.aureus
2.15075	TS_IP-10	AD S.aureus
3.87028	TS_IP-10	AD S.aureus
2.50667	TS_IP-10	AD S.aureus
1.94057	TS_IP-10	AD S.aureus
0.609375	TS_IP-10	AD S.aureus
1.36205	TS_IP-10	AD S.aureus
1.33264	TS_IP-10	AD S.aureus
0.696266	TS_IP-10	AD S.aureus
0.879263	TS_IP-10	AD S.aureus
1.56722	TS_IP-10	AD S.aureus
3.03233	TS_IP-10	AD S.aureus
1.68565	TS_IP-10	AD S.aureus
2.57448	TS_IP-10	AD S.aureus
1.52134	TS_IP-10	AD S.aureus
1.91035	TS_IP-10	AD S.aureus
1.38655	TS_IP-10	AD S.aureus
3.32964	TS_IP-10	AD S.aureus
3.63126	TS_IP-10	AD S.aureus
2.6645	TS_IP-10	AD S.aureus
2.56221	TS_IP-10	AD S.aureus
4.80496	TS_IP-10	AD S.aureus
4.67867	TS_IP-10	AD S.aureus
3.17929	TS_IP-10	AD S.aureus
2.75386	TS_IP-10	AD S.aureus
2.36825	TS_IP-10	AD S.aureus
-0.18259	TS_IP-10	AD S.aureus
2.47611	TS_IP-10	AD S.aureus
1.00713	TS_IP-10	AD S.aureus
0.826733	TS_IP-10	AD S.aureus
0.535236	TS_IP-10	AD S.aureus
2.4365	TS_IP-10	AD S.aureus
2.42096	TS_IP-10	AD S.aureus
0.441861	TS_IP-10	AD S.aureus
2.8989	TS_IP-10	AD S.aureus
4.31242	TS_IP-10	AD S.aureus
1.74157	TS_IP-10	AD S.aureus
3.05618	TS_IP-10	AD S.aureus
2.48709	TS_IP-10	AD S.aureus
1.39494	TS_IP-10	AD S.aureus
2.15711	TS_IP-10	AD S.aureus
0.408973	TS_IP-10	AD S.aureus
-0.525403	TS_IP-10	AD S.aureus
-0.152819	TS_IP-10	AD S.aureus
-0.208341	TS_IP-10	AD S.aureus
0.927632	TS_IP-10	AD S.aureus
4.5411	TS_IP-10	AD S.aureus
1.87629	TS_IP-10	AD S.aureus
-0.436584	TS_IP-10	AD S.aureus
1.29104	TS_IP-10	AD S.aureus
1.38011	TS_IP-10	AD S.aureus
2.62206	TS_IP-10	AD S.aureus
1.22912	TS_IP-10	AD S.aureus
1.8371	TS_IP-10	AD S.aureus
3.18826	TS_IP-10	AD S.aureus
1.61514	TS_IP-10	AD S.aureus
1.68961	TS_IP-10	AD S.aureus
2.35331	TS_IP-10	AD S.aureus
1.52006	TS_IP-10	AD S.aureus
1.57165	TS_IP-10	AD S.aureus
1.87919	TS_IP-10	AD S.aureus
0.424928	TS_IP-10	AD S.aureus
0.950726	TS_IP-10	AD S.aureus
1.36256	TS_IP-10	AD S.aureus
2.46218	TS_IP-10	AD S.aureus
2.54474	TS_IP-10	AD S.aureus
2.15233	TS_IP-10	AD S.aureus
4.05563	TS_IP-10	AD S.aureus
3.32148	TS_IP-10	AD S.aureus
1.4156	TS_IP-10	AD S.aureus
3.1835	TS_IP-10	AD S.aureus
3.11626	TS_IP-10	AD S.aureus
3.98421	TS_IP-10	AD S.aureus
2.04298	TS_IP-10	AD S.aureus
2.35241	TS_IP-10	AD S.aureus
4.00398	TS_IP-10	AD S.aureus
2.74509	TS_IP-10	AD S.aureus
2.91042	TS_IP-10	AD S.aureus
2.17292	TS_IP-10	AD S.aureus
2.66545	TS_IP-10	AD S.aureus
1.45842	TS_IP-10	AD S.aureus
1.67197	TS_IP-10	AD S.aureus
1.72712	TS_IP-10	AD S.aureus
3.50721	TS_IP-10	AD S.aureus
2.92376	TS_IP-10	AD S.aureus
2.79937	TS_IP-10	AD S.aureus
2.3363	TS_IP-10	AD S.aureus
3.97288	TS_IP-10	AD S.aureus
2.21868	TS_IP-10	AD S.aureus
2.66353	TS_IP-10	AD S.aureus
4.31671	TS_IP-10	AD S.aureus
8.77724	TS_IP-10	AD S.aureus
2.91987	TS_IP-10	AD S.aureus
0.833995	TS_IP-10	AD S.aureus
3.78685	TS_IP-10	AD S.aureus
1.18525	TS_IP-10	AD S.aureus
2.64422	TS_IP-10	AD S.aureus
1.29119	TS_IP-10	AD S.aureus
3.57608	TS_IP-10	AD S.aureus
3.18318	TS_IP-10	AD S.aureus
2.65934	TS_IP-10	AD S.aureus
0.239713	TS_IP-10	AD S.aureus
1.26024	TS_IP-10	AD S.aureus
2.5635	TS_IP-10	AD S.aureus
2.351	TS_IP-10	AD S.aureus
1.68296	TS_IP-10	AD S.aureus
1.29101	TS_IP-10	AD S.aureus
2.4793	TS_IP-10	AD S.aureus
1.18601	TS_IP-10	AD S.aureus
1.65576	TS_IP-10	AD S.aureus
2.57112	TS_IP-10	AD S.aureus
4.93133	TS_IP-10	AD S.aureus
5.5613	TS_IP-10	AD S.aureus
0.617383	TS_IP-10	AD S.aureus
1.25251	TS_IP-10	AD S.aureus
1.49694	TS_IP-10	AD S.aureus
0.339713	TS_IP-10	AD S.aureus
1.98903	TS_IP-10	AD S.aureus
0.786735	TS_IP-10	AD S.aureus
3.37576	TS_IP-10	AD S.aureus
3.32619	TS_IP-10	AD S.aureus
2.82533	TS_IP-10	AD S.aureus
6.33946	TS_IP-10	AD S.aureus
4.35084	TS_IP-10	AD S.aureus
3.83565	TS_IP-10	AD S.aureus
4.77158	TS_IP-10	AD S.aureus
5.25871	TS_IP-10	AD S.aureus
4.48968	TS_IP-10	AD S.aureus
4.11027	TS_IP-10	AD S.aureus
4.0259	TS_IP-10	AD S.aureus
4.69385	TS_IP-10	AD S.aureus
5.85588	TS_IP-10	AD S.aureus
7.90726	TS_IP-10	AD S.aureus
4.99211	TS_IP-10	AD S.aureus
6.81477	TS_IP-10	AD S.aureus
6.27725	TS_IP-10	AD S.aureus
3.40994	TS_IP-10	AD S.aureus
3.86107	TS_IP-10	AD S.aureus
1.07032	TS_IP-10	AD S.aureus
2.42621	TS_IP-10	AD S.aureus
1.25433	TS_IP-10	AD S.aureus
-0.0945714	TS_IP-10	AD S.aureus
1.93496	TS_IP-10	AD S.aureus
3.53436	TS_IP-10	AD S.aureus
2.4922	TS_IP-10	AD S.aureus
2.91321	TS_IP-10	AD S.aureus
2.87231	TS_IP-10	AD S.aureus
2.53182	TS_IP-10	AD S.aureus
3.47489	TS_IP-10	AD S.aureus
3.41361	TS_IP-10	AD S.aureus
3.28628	TS_IP-10	AD S.aureus
3.8746	TS_IP-10	AD S.aureus
2.76128	TS_IP-10	AD S.aureus
2.71354	TS_IP-10	AD S.aureus
2.59427	TS_IP-10	AD S.aureus
2.83698	TS_IP-10	AD S.aureus
2.0857	TS_IP-10	AD S.aureus
3.848	TS_IP-10	AD S.aureus
1.33537	TS_IP-10	AD S.aureus
0.634055	TS_IP-10	AD S.aureus
1.55876	TS_IP-10	AD S.aureus
0.714794	TS_IP-10	AD S.aureus
0.430047	TS_IP-10	AD S.aureus
1.49126	TS_IP-10	AD S.aureus
1.02499	TS_IP-10	AD S.aureus
2.6025	TS_IP-10	AD S.aureus
1.14057	TS_IP-10	AD S.aureus
0.867141	TS_IP-10	AD S.aureus
2.03098	TS_IP-10	AD S.aureus
3.82051	TS_IP-10	AD S.aureus
1.27594	TS_IP-10	AD S.aureus
2.24665	TS_IP-10	AD S.aureus
1.05961	TS_IP-10	AD S.aureus
1.66303	TS_IP-10	AD S.aureus
1.54544	TS_IP-10	AD S.aureus
0.932789	TS_IP-10	AD S.aureus
1.20064	TS_IP-10	AD S.aureus
2.90767	TS_IP-10	AD S.aureus
3.31033	TS_IP-10	AD S.aureus
1.23951	TS_IP-10	AD S.aureus
5.2038	TS_IP-10	AD S.aureus
3.0784	TS_IP-10	AD S.aureus
3.59645	TS_IP-10	AD S.aureus
3.92139	TS_IP-10	AD S.aureus
2.8171	TS_IP-10	AD S.aureus
2.48028	TS_IP-10	AD S.aureus
0.999294	TS_IP-10	AD S.aureus
2.73805	TS_IP-10	AD S.aureus
4.72383	TS_IP-10	AD S.aureus
3.33077	TS_IP-10	AD S.aureus
1.54526	TS_IP-10	AD S.aureus
0.903132	TS_IP-10	AD S.aureus
1.86279	TS_IP-10	AD S.aureus
1.5361	TS_IP-10	AD S.aureus
1.58989	TS_IP-10	AD S.aureus
2.3339	TS_IP-10	AD S.aureus
2.42803	TS_IP-10	AD S.aureus
2.88178	TS_IP-10	AD S.aureus
2.13564	TS_IP-10	AD S.aureus
3.21386	TS_IP-10	AD S.aureus
4.0341	TS_IP-10	AD S.aureus
4.54411	TS_IP-10	AD S.aureus
5.4448	TS_IP-10	AD S.aureus
2.39105	TS_IP-10	AD S.aureus
3.61463	TS_IP-10	AD S.aureus
0.994229	TS_IP-10	AD S.aureus
2.59525	TS_IP-10	AD S.aureus
1.87109	TS_IP-10	AD S.aureus
1.04886	TS_IP-10	AD S.aureus
0.349235	TS_IP-10	AD S.aureus
3.95555	TS_IP-10	AD S.aureus
3.34489	TS_IP-10	AD S.aureus
3.13554	TS_IP-10	AD S.aureus
2.4675	TS_IP-10	AD S.aureus
1.90652	TS_IP-10	AD S.aureus
1.45269	TS_IP-10	AD S.aureus
1.29437	TS_IP-10	AD S.aureus
2.9378	TS_IP-10	AD S.aureus
2.21939	TS_IP-10	AD S.aureus
2.57707	TS_IP-10	AD S.aureus
2.30132	TS_IP-10	AD S.aureus
4.33273	TS_IP-10	AD S.aureus
1.06439	TS_IP-10	AD S.aureus
4.57565	TS_IP-10	AD S.aureus
1.60593	TS_IP-10	AD S.aureus
2.66406	TS_IP-10	AD S.aureus
1.27904	TS_IP-10	AD S.aureus
1.61207	TS_IP-10	AD S.aureus
1.04973	TS_IP-10	AD S.aureus
1.25607	TS_IP-10	AD S.aureus
1.66868	TS_IP-10	AD S.aureus
1.09931	TS_IP-10	AD S.aureus
2.13615	TS_IP-10	AD S.aureus
0.292855	TS_IP-10	AD S.aureus
-0.06569	TS_IP-10	AD S.aureus
0.867324	TS_IP-10	AD S.aureus
1.55583	TS_IP-10	AD S.aureus
0.814468	TS_IP-10	AD S.aureus
0.521679	TS_IP-10	AD S.aureus
2.55506	TS_IP-10	AD S.aureus
1.43266	TS_IP-10	AD S.aureus
1.7075	TS_IP-10	AD S.aureus
1.40176	TS_IP-10	AD S.aureus
0.0239118	TS_IP-10	AD S.aureus
1.8761	TS_IP-10	AD S.aureus
1.95856	TS_IP-10	AD S.aureus
0.936135	TS_IP-10	AD S.aureus
1.53847	TS_IP-10	AD S.aureus
2.84874	TS_IP-10	AD S.aureus
2.77559	TS_IP-10	AD S.aureus
1.92057	TS_IP-10	AD S.aureus
1.75463	TS_IP-10	AD S.aureus
2.37984	TS_IP-10	AD S.aureus
0.846493	TS_IP-10	AD S.aureus
0.832548	TS_IP-10	AD S.aureus
0.399368	TS_IP-10	AD S.aureus
-0.00756543	TS_IP-10	AD S.aureus
1.1967	TS_IP-10	AD S.aureus
0.0333485	TS_IP-10	AD S.aureus
1.58838	TS_IP-10	AD S.aureus
1.58403	TS_IP-10	AD S.aureus
3.38382	TS_IP-10	AD S.aureus
2.53943	TS_IP-10	AD S.aureus
2.32866	TS_IP-10	AD S.aureus
1.07109	TS_IP-10	AD S.aureus
1.93531	TS_IP-10	AD S.aureus
2.60805	TS_IP-10	AD S.aureus
2.76984	TS_IP-10	AD S.aureus
1.5684	TS_IP-10	AD S.aureus
0.812721	TS_IP-10	AD S.aureus
0.850623	TS_IP-10	AD S.aureus
0.9656	TS_IP-10	AD S.aureus
1.78356	TS_IP-10	AD S.aureus
2.84179	TS_IP-10	AD S.aureus
0.989401	TS_IP-10	AD S.aureus
2.09771	TS_IP-10	AD S.aureus
1.58528	TS_IP-10	AD S.aureus
2.46237	TS_IP-10	AD S.aureus
2.71311	TS_IP-10	AD S.aureus
2.38767	TS_IP-10	AD S.aureus
3.43953	TS_IP-10	AD S.aureus
2.8232	TS_IP-10	AD S.aureus
2.71307	TS_IP-10	AD S.aureus
0.889905	TS_IP-10	AD S.aureus
2.04789	TS_IP-10	AD S.aureus
2.91397	TS_IP-10	AD S.aureus
3.01778	TS_IP-10	AD S.aureus
3.81619	TS_IP-10	AD S.aureus
2.85994	TS_IP-10	AD S.aureus
2.99125	TS_IP-10	AD S.aureus
3.59428	TS_IP-10	AD S.aureus
2.72101	TS_IP-10	AD S.aureus
3.51982	TS_IP-10	AD S.aureus
1.63546	TS_IP-10	AD S.aureus
1.50212	TS_IP-10	AD S.aureus
1.52954	TS_IP-10	AD S.aureus
1.22747	TS_IP-10	AD S.aureus
2.87156	TS_IP-10	AD S.aureus
1.81597	TS_IP-10	AD S.aureus
1.77586	TS_IP-10	AD S.aureus
0.947271	TS_IP-10	AD S.aureus
1.63579	TS_IP-10	AD S.aureus
1.6537	TS_IP-10	AD S.aureus
0.992682	TS_IP-10	AD S.aureus
1.01161	TS_IP-10	AD S.aureus
3.69885	TS_IP-10	AD S.aureus
2.13871	TS_IP-10	AD S.aureus
3.57875	TS_IP-10	AD S.aureus
3.15544	TS_IP-10	AD S.aureus
1.23506	TS_IP-10	AD S.aureus
1.31199	TS_IP-10	AD S.aureus
2.7223	TS_IP-10	AD S.aureus
0.834036	TS_IP-10	AD S.aureus
1.44846	TS_IP-10	AD S.aureus
3.67784	TS_IP-10	AD S.aureus
3.36046	TS_IP-10	AD S.aureus
2.79816	TS_IP-10	AD S.aureus
2.52285	TS_IP-10	AD S.aureus
-0.0987296	TS_IP-10	AD S.aureus
1.47882	TS_IP-10	AD S.aureus
1.34843	TS_IP-10	AD S.aureus
2.65865	TS_IP-10	AD S.aureus
2.79767	TS_IP-10	AD S.aureus
4.52453	TS_IP-10	AD S.aureus
3.4412	TS_IP-10	AD S.aureus
2.64114	TS_IP-10	AD S.aureus
1.58887	TS_IP-10	AD S.aureus
0.708972	TS_IP-10	AD S.aureus
2.1278	TS_IP-10	AD S.aureus
2.08909	TS_IP-10	AD S.aureus
1.02556	TS_IP-10	AD S.aureus
-0.836679	TS_IP-10	AD S.aureus
0.748356	TS_IP-10	AD S.aureus
-0.437531	TS_IP-10	AD S.aureus
4.15292	TS_IP-10	AD S.aureus
2.28991	TS_IP-10	AD S.aureus
4.23492	TS_IP-10	AD S.aureus
1.11704	TS_IP-10	AD S.aureus
1.484	TS_IP-10	AD S.aureus
1.55306	TS_IP-10	AD S.aureus
1.94261	TS_IP-10	AD S.aureus
2.58552	TS_IP-10	AD S.aureus
1.29568	TS_IP-10	AD S.aureus
3.14994	TS_IP-10	AD S.aureus
2.80366	TS_IP-10	AD S.aureus
3.0827	TS_IP-10	AD S.aureus
1.07525	TS_IP-10	AD S.aureus
1.92746	TS_IP-10	AD S.aureus
1.39718	TS_IP-10	AD S.aureus
1.66863	TS_IP-10	AD S.aureus
-0.106332	TS_IP-10	AD S.aureus
2.13997	TS_IP-10	AD S.aureus
0.280417	TS_IP-10	AD S.aureus
0.772184	TS_IP-10	AD S.aureus
1.66496	TS_IP-10	AD S.aureus
2.3574	TS_IP-10	AD S.aureus
2.98762	TS_IP-10	AD S.aureus
2.20187	TS_IP-10	AD S.aureus
2.83943	TS_IP-10	AD S.aureus
1.59523	TS_IP-10	AD S.aureus
2.48075	TS_IP-10	AD S.aureus
0.703355	TS_IP-10	AD S.aureus
1.62678	TS_IP-10	AD S.aureus
0.998998	TS_IP-10	AD S.aureus
0.986312	TS_IP-10	AD S.aureus
1.49163	TS_IP-10	AD S.aureus
1.56407	TS_IP-10	AD S.aureus
1.80452	TS_IP-10	AD S.aureus
1.68192	TS_IP-10	AD S.aureus
1.47003	TS_IP-10	AD S.aureus
1.23968	TS_IP-10	AD S.aureus
0.749067	TS_IP-10	AD S.aureus
3.17373	TS_IP-10	AD S.aureus
3.11407	TS_IP-10	AD S.aureus
2.278	TS_IP-10	AD S.aureus
1.32589	TS_IP-10	AD S.aureus
2.29842	TS_IP-10	AD S.aureus
3.88667	TS_IP-10	AD S.aureus
3.20256	TS_IP-10	AD S.aureus
3.35019	TS_IP-10	AD S.aureus
3.63582	TS_IP-10	AD S.aureus
3.54169	TS_IP-10	AD S.aureus
2.34334	TS_IP-10	AD S.aureus
1.55818	TS_IP-10	AD S.aureus
2.17015	TS_IP-10	AD S.aureus
2.09125	TS_IP-10	AD S.aureus
3.28897	TS_IP-10	AD S.aureus
3.29408	TS_IP-10	AD S.aureus
3.46789	TS_IP-10	AD S.aureus
5.30532	TS_IP-10	AD S.aureus
3.7369	TS_IP-10	AD S.aureus
3.34826	TS_IP-10	AD S.aureus
2.77688	TS_IP-10	AD S.aureus
1.29544	TS_IP-10	AD S.aureus
2.05732	TS_IP-10	AD S.aureus
1.97006	TS_IP-10	AD S.aureus
3.09859	TS_IP-10	AD S.aureus
3.83052	TS_IP-10	AD S.aureus
3.73496	TS_IP-10	AD S.aureus
1.95158	TS_IP-10	AD S.aureus
5.50727	TS_IP-10	AD S.aureus
5.50187	TS_IP-10	AD S.aureus
0.936841	TS_IP-10	AD S.aureus
3.38571	TS_IP-10	AD S.aureus
0.889477	TS_IP-10	AD S.aureus
1.67968	TS_IP-10	AD S.aureus
-2.06819	TS_IP-10	AD S.aureus
3.99963	TS_IP-10	AD S.aureus
4.21496	TS_IP-10	AD S.aureus
7.36946	TS_IP-10	AD S.aureus
3.09606	TS_IP-10	AD S.aureus
3.6347	TS_IP-10	AD S.aureus
5.0849	TS_IP-10	AD S.aureus
0.796685	TS_IP-10	AD S.aureus
2.91477	TS_IP-10	AD S.aureus
2.45589	TS_IP-10	AD S.aureus
2.6528	TS_IP-10	AD S.aureus
1.79623	TS_IP-10	AD S.aureus
0.924867	TS_IP-10	AD S.aureus
1.58154	TS_IP-10	AD S.aureus
2.93028	TS_IP-10	AD S.aureus
4.18245	TS_IP-10	AD S.aureus
4.01954	TS_IP-10	AD S.aureus
-0.127206	TS_IP-10	AD S.aureus
1.69233	TS_IP-10	AD S.aureus
0.558871	TS_IP-10	AD S.aureus
1.73882	TS_IP-10	AD S.aureus
1.86215	TS_IP-10	AD S.aureus
7.70314	TS_IP-10	AD S.aureus
5.90089	TS_IP-10	AD S.aureus
8.31824	TS_IP-10	AD S.aureus
6.54442	TS_IP-10	AD S.aureus
5.56777	TS_IP-10	AD S.aureus
5.13566	TS_IP-10	AD S.aureus
4.15213	TS_IP-10	AD S.aureus
2.80985	TS_IP-10	AD S.aureus
3.51292	TS_IP-10	AD S.aureus
3.32064	TS_IP-10	AD S.aureus
3.56919	TS_IP-10	AD S.aureus
3.18981	TS_IP-10	AD S.aureus
3.4855	TS_IP-10	AD S.aureus
0.596283	TS_IP-10	AD S.aureus
1.55787	TS_IP-10	AD S.aureus
2.97181	TS_IP-10	AD S.aureus
5.87283	TS_IP-10	AD S.aureus
4.72889	TS_IP-10	AD S.aureus
2.93457	TS_IP-10	AD S.aureus
3.65839	TS_IP-10	AD S.aureus
1.57592	TS_IP-10	AD S.aureus
1.14672	TS_IP-10	AD S.aureus
1.09445	TS_IP-10	AD S.aureus
1.0309	TS_IP-10	AD S.aureus
1.84706	TS_IP-10	AD S.aureus
1.70944	TS_IP-10	AD S.aureus
-0.0412365	TS_IP-10	AD S.aureus
1.3692	TS_IP-10	AD S.aureus
2.27295	TS_IP-10	AD S.aureus
1.04399	TS_IP-10	AD S.aureus
2.51992	TS_IP-10	AD S.aureus
2.26943	TS_IP-10	AD S.aureus
0.667439	TS_IP-10	AD S.aureus
3.41658	TS_IP-10	AD S.aureus
1.23286	TS_IP-10	AD S.aureus
2.12436	TS_IP-10	AD S.aureus
2.92304	TS_IP-10	AD S.aureus
3.22564	TS_IP-10	AD S.aureus
1.60492	TS_IP-10	AD S.aureus
0.744339	TS_IP-10	AD S.aureus
0.929136	TS_IP-10	AD S.aureus
1.47363	TS_IP-10	AD S.aureus
2.4662	TS_IP-10	AD S.aureus
3.48734	TS_IP-10	AD S.aureus
3.24599	TS_IP-10	AD S.aureus
4.14797	TS_IP-10	AD S.aureus
2.53104	TS_IP-10	AD S.aureus
4.33825	TS_IP-10	AD S.aureus
3.29437	TS_IP-10	AD S.aureus
2.14482	TS_IP-10	AD S.aureus
2.11184	TS_IP-10	AD S.aureus
4.63196	TS_IP-10	AD S.aureus
4.37704	TS_IP-10	AD S.aureus
3.25668	TS_IP-10	AD S.aureus
4.52243	TS_IP-10	AD S.aureus
4.89333	TS_IP-10	AD S.aureus
3.67495	TS_IP-10	AD S.aureus
5.00952	TS_IP-10	AD S.aureus
2.92646	TS_IP-10	AD S.aureus
0.593442	TS_IP-10	AD S.aureus
1.54789	TS_IP-10	AD S.aureus
1.63914	TS_IP-10	AD S.aureus
2.13379	TS_IP-10	AD S.aureus
3.06644	TS_IP-10	AD S.aureus
1.26397	TS_IP-10	AD S.aureus
2.75722	TS_IP-10	AD S.aureus
1.27624	TS_IP-10	AD S.aureus
1.45714	TS_IP-10	AD S.aureus
1.58522	TS_IP-10	AD S.aureus
2.12407	TS_IP-10	AD S.aureus
2.67821	TS_IP-10	AD S.aureus
2.2272	TS_IP-10	AD S.aureus
2.79849	TS_IP-10	AD S.aureus
-0.369094	TS_IP-10	AD S.aureus
-0.100587	TS_IP-10	AD S.aureus
0.7254	TS_IP-10	AD S.aureus
1.83735	TS_IP-10	AD S.aureus
3.56005	TS_IP-10	AD S.aureus
7.96269	TS_IP-10	AD S.aureus
2.68499	TS_IP-10	AD S.aureus
5.95046	TS_IP-10	AD S.aureus
4.02732	TS_IP-10	AD S.aureus
2.75634	TS_IP-10	AD S.aureus
4.4154	TS_IP-10	AD S.aureus
2.21387	TS_IP-10	AD S.aureus
6.50603	TS_IP-10	AD S.aureus
3.39804	TS_IP-10	AD S.aureus
4.30026	TS_IP-10	AD S.aureus
3.17304	TS_IP-10	AD S.aureus
3.94849	TS_IP-10	AD S.aureus
10.7317	TS_IP-10	AD S.aureus
5.32908	TS_IP-10	AD S.aureus
1.01634	TS_IP-10	AD S.aureus
0.580787	TS_IP-10	AD S.aureus
5.89985	TS_IP-10	AD S.aureus
0.885418	TS_IP-10	AD S.aureus
0.854861	TS_IP-10	AD S.aureus
2.52995	TS_IP-10	AD S.aureus
3.957	TS_IP-10	AD S.aureus
5.24135	TS_IP-10	AD S.aureus
5.1307	TS_IP-10	AD S.aureus
5.83421	TS_IP-10	AD S.aureus
5.99533	TS_IP-10	AD S.aureus
4.74036	TS_IP-10	AD S.aureus
1.90646	TS_IP-10	AD S.aureus
2.05408	TS_IP-10	AD S.aureus
3.5904	TS_IP-10	AD S.aureus
5.29161	TS_IP-10	AD S.aureus
4.41153	TS_IP-10	AD S.aureus
4.7968	TS_IP-10	AD S.aureus
5.07945	TS_IP-10	AD S.aureus
3.84953	TS_IP-10	AD S.aureus
2.82364	TS_IP-10	AD S.aureus
3.21716	TS_IP-10	AD S.aureus
4.73281	TS_IP-10	AD S.aureus
6.64911	TS_IP-10	AD S.aureus
1.01539	TS_IP-10	AD S.aureus
2.29453	TS_IP-10	AD S.aureus
1.77452	TS_IP-10	AD S.aureus
2.01046	TS_IP-10	AD S.aureus
1.67722	TS_IP-10	AD S.aureus
1.07399	TS_IP-10	AD S.aureus
2.06003	TS_IP-10	AD S.aureus
0.873175	TS_IP-10	AD S.aureus
2.15032	TS_IP-10	AD S.aureus
3.62294	TS_IP-10	AD S.aureus
3.77289	TS_IP-10	AD S.aureus
3.26839	TS_IP-10	AD S.aureus
2.26441	TS_IP-10	AD S.aureus
2.5414	TS_IP-10	AD S.aureus
2.0697	TS_IP-10	AD S.aureus
2.82279	TS_IP-10	AD S.aureus
1.62176	TS_IP-10	AD S.aureus
3.27616	TS_IP-10	AD S.aureus
2.1623	TS_IP-10	AD S.aureus
2.7129	TS_IP-10	AD S.aureus
3.65666	TS_IP-10	AD S.aureus
1.28795	TS_IP-10	AD S.aureus
2.53143	TS_IP-10	AD S.aureus
2.12049	TS_IP-10	AD S.aureus
2.96492	TS_IP-10	AD S.aureus
3.34959	TS_IP-10	AD S.aureus
1.68219	TS_IP-10	AD S.aureus
2.68743	TS_IP-10	AD S.aureus
1.9909	TS_IP-10	AD S.aureus
3.65023	TS_IP-10	AD S.aureus
1.48857	TS_IP-10	AD S.aureus
0.931932	TS_IP-10	AD S.aureus
0.628789	TS_IP-10	AD S.aureus
3.37119	TS_IP-10	AD S.aureus
1.73667	TS_IP-10	AD S.aureus
1.01887	TS_IP-10	AD S.aureus
1.12777	TS_IP-10	AD S.aureus
0.900997	TS_IP-10	AD S.aureus
0.458541	TS_IP-10	AD S.aureus
1.81015	TS_IP-10	AD S.aureus
3.0113	TS_IP-10	AD S.aureus
2.45763	TS_IP-10	AD S.aureus
3.57339	TS_IP-10	AD S.aureus
1.2575	TS_IP-10	AD S.aureus
0.132354	TS_IP-10	AD S.aureus
3.94286	TS_IP-10	AD S.aureus
1.82069	TS_IP-10	AD S.aureus
3.3077	TS_IP-10	AD S.aureus
2.11138	TS_IP-10	AD S.aureus
3.40424	TS_IP-10	AD S.aureus
3.66381	TS_IP-10	AD S.aureus
3.83758	TS_IP-10	AD S.aureus
3.79544	TS_IP-10	AD S.aureus
4.0847	TS_IP-10	AD S.aureus
2.80808	TS_IP-10	AD S.aureus
2.28316	TS_IP-10	AD S.aureus
1.84069	TS_IP-10	AD S.aureus
3.89373	TS_IP-10	AD S.aureus
3.64181	TS_IP-10	AD S.aureus
2.44923	TS_IP-10	AD S.aureus
3.32821	TS_IP-10	AD S.aureus
3.88114	TS_IP-10	AD S.aureus
3.86692	TS_IP-10	AD S.aureus
2.73934	TS_IP-10	AD S.aureus
2.60179	TS_IP-10	AD S.aureus
0.895594	TS_IP-10	AD S.aureus
0.972357	TS_IP-10	AD S.aureus
1.09226	TS_IP-10	AD S.aureus
0.816793	TS_IP-10	AD S.aureus
1.05126	TS_IP-10	AD S.aureus
2.17182	TS_IP-10	AD S.aureus
1.85944	TS_IP-10	AD S.aureus
1.83521	TS_IP-10	AD S.aureus
2.75757	TS_IP-10	AD S.aureus
1.86094	TS_IP-10	AD S.aureus
3.1308	TS_IP-10	AD S.aureus
4.421	TS_IP-10	AD S.aureus
2.85975	TS_IP-10	AD S.aureus
3.22902	TS_IP-10	AD S.aureus
2.28673	TS_IP-10	AD S.aureus
2.24227	TS_IP-10	AD S.aureus
2.22384	TS_IP-10	AD S.aureus
2.91956	TS_IP-10	AD S.aureus
3.64591	TS_IP-10	AD S.aureus
4.22669	TS_IP-10	AD S.aureus
4.40082	TS_IP-10	AD S.aureus
2.27775	TS_IP-10	AD S.aureus
0.887813	TS_IP-10	AD S.aureus
1.59364	TS_IP-10	AD S.aureus
1.60614	TS_IP-10	AD S.aureus
1.80352	TS_IP-10	AD S.aureus
3.69119	TS_IP-10	AD S.aureus
1.39383	TS_IP-10	AD S.aureus
1.85321	TS_IP-10	AD S.aureus
1.49887	TS_IP-10	AD S.aureus
2.13507	TS_IP-10	AD S.aureus
4.55279	TS_IP-10	AD S.aureus
4.54946	TS_IP-10	AD S.aureus
2.38179	TS_IP-10	AD S.aureus
-0.579409	TS_IP-10	AD S.aureus
1.21359	TS_IP-10	AD S.aureus
1.0092	TS_IP-10	AD S.aureus
1.34742	TS_IP-10	AD S.aureus
2.77549	TS_IP-10	AD S.aureus
3.48096	TS_IP-10	AD S.aureus
1.91293	TS_IP-10	AD S.aureus
2.83223	TS_IP-10	AD S.aureus
0.868154	TS_IP-10	AD S.aureus
2.77724	TS_IP-10	AD S.aureus
2.81913	TS_IP-10	AD S.aureus
1.53837	TS_IP-10	AD S.aureus
1.03634	TS_IP-10	AD S.aureus
1.17171	TS_IP-10	AD S.aureus
2.10094	TS_IP-10	AD S.aureus
2.01075	TS_IP-10	AD S.aureus
2.44209	TS_IP-10	AD S.aureus
1.60408	TS_IP-10	AD S.aureus
1.63988	TS_IP-10	AD S.aureus
2.42117	TS_IP-10	AD S.aureus
1.72541	TS_IP-10	AD S.aureus
2.38621	TS_IP-10	AD S.aureus
3.42547	TS_IP-10	AD S.aureus
3.55412	TS_IP-10	AD S.aureus
2.32414	TS_IP-10	AD S.aureus
2.1997	TS_IP-10	AD S.aureus
2.75068	TS_IP-10	AD S.aureus
1.57113	TS_IP-10	AD S.aureus
2.09988	TS_IP-10	AD S.aureus
1.64602	TS_IP-10	AD S.aureus
2.85379	TS_IP-10	AD S.aureus
4.71131	TS_IP-10	AD S.aureus
4.70911	TS_IP-10	AD S.aureus
4.75085	TS_IP-10	AD S.aureus
4.07769	TS_IP-10	AD S.aureus
4.56582	TS_IP-10	AD S.aureus
2.88743	TS_IP-10	AD S.aureus
4.2624	TS_IP-10	AD S.aureus
3.32222	TS_IP-10	AD S.aureus
2.25046	TS_IP-10	AD S.aureus
0.195217	TS_IP-10	AD S.aureus
1.8035	TS_IP-10	AD S.aureus
2.43107	TS_IP-10	AD S.aureus
0.400915	TS_IP-10	AD S.aureus
1.00274	TS_IP-10	AD S.aureus
1.44918	TS_IP-10	AD S.aureus
1.01763	TS_IP-10	AD S.aureus
1.71462	TS_IP-10	AD S.aureus
2.29454	TS_IP-10	AD S.aureus
1.68048	TS_IP-10	AD S.aureus
1.0495	TS_IP-10	AD S.aureus
0.276226	TS_IP-10	AD S.aureus
1.51037	TS_IP-10	AD S.aureus
1.9002	TS_IP-10	AD S.aureus
1.07853	TS_IP-10	AD S.aureus
2.53464	TS_IP-10	AD S.aureus
3.56484	TS_IP-10	AD S.aureus
3.18744	TS_IP-10	AD S.aureus
3.89227	TS_IP-10	AD S.aureus
4.03572	TS_IP-10	AD S.aureus
3.51425	TS_IP-10	AD S.aureus
2.96744	TS_IP-10	AD S.aureus
4.68996	TS_IP-10	AD S.aureus
9.60751	TS_IP-10	AD S.aureus
4.44271	TS_IP-10	AD S.aureus
0.463504	TS_IP-10	AD S.aureus
0.218642	TS_IP-10	AD S.aureus
0.683895	TS_IP-10	AD S.aureus
0.82562	TS_IP-10	AD S.aureus
0.972172	TS_IP-10	AD S.aureus
4.68212	TS_IP-10	AD S.aureus
1.53038	TS_IP-10	AD S.aureus
2.08423	TS_IP-10	AD S.aureus
6.70029	TS_IP-10	AD S.aureus
4.91206	TS_IP-10	AD S.aureus
4.69086	TS_IP-10	AD S.aureus
3.74555	TS_IP-10	AD S.aureus
1.96913	TS_IP-10	AD S.aureus
3.32599	TS_IP-10	AD S.aureus
0.552923	TS_IP-10	AD S.aureus
3.07564	TS_IP-10	AD S.aureus
0.486896	TS_IP-10	AD S.aureus
2.94399	TS_IP-10	AD S.aureus
2.81819	TS_IP-10	AD S.aureus
1.68542	TS_IP-10	AD S.aureus
0.00879771	TS_IP-10	AD S.aureus
2.31382	TS_IP-10	AD S.aureus
2.85209	TS_IP-10	AD S.aureus
2.93216	TS_IP-10	AD S.aureus
3.97351	TS_IP-10	AD S.aureus
9.7973	TS_IP-10	AD S.aureus
5.64011	TS_IP-10	AD S.aureus
3.60102	TS_IP-10	AD S.aureus
4.2506	TS_IP-10	AD S.aureus
4.89034	TS_IP-10	AD S.aureus
7.16527	TS_IP-10	AD S.aureus
4.76467	TS_IP-10	AD S.aureus
3.16673	TS_IP-10	AD S.aureus
2.95453	TS_IP-10	AD S.aureus
4.44229	TS_IP-10	AD S.aureus
5.04919	TS_IP-10	AD S.aureus
3.23035	TS_IP-10	AD S.aureus
9.25253	TS_IP-10	AD S.aureus
1.89785	TS_IP-10	AD S.aureus
4.23009	TS_IP-10	AD S.aureus
1.64183	TS_IP-10	AD S.aureus
4.0076	TS_IP-10	AD S.aureus
2.57742	TS_IP-10	AD S.aureus
3.64286	TS_IP-10	AD S.aureus
1.4126	TS_IP-10	AD S.aureus
3.05237	TS_IP-10	AD S.aureus
3.2222	TS_IP-10	AD S.aureus
5.21734	TS_IP-10	AD S.aureus
4.1665	TS_IP-10	AD S.aureus
2.73142	TS_IP-10	AD S.aureus
2.29255	TS_IP-10	AD S.aureus
-0.114002	TS_IP-10	AD S.aureus
1.18496	TS_IP-10	AD S.aureus
7.90994	TS_IP-10	AD S.aureus
6.20986	TS_IP-10	AD S.aureus
5.03104	TS_IP-10	AD S.aureus
4.75536	TS_IP-10	AD S.aureus
0.975998	TS_IP-10	AD S.aureus
2.60805	TS_IP-10	AD S.aureus
6.27552	TS_IP-10	AD S.aureus
1.71773	TS_IP-10	AD S.aureus
3.72798	TS_IP-10	AD S.aureus
2.8347	TS_IP-10	AD S.aureus
3.31105	TS_IP-10	AD S.aureus
7.19232	TS_IP-10	AD S.aureus
4.19992	TS_IP-10	AD S.aureus
4.77935	TS_IP-10	AD S.aureus
1.60731	TS_IP-10	AD S.aureus
2.07822	TS_IP-10	AD S.aureus
1.1997	TS_IP-10	AD S.aureus
1.43375	TS_IP-10	AD S.aureus
0.715177	TS_IP-10	AD S.aureus
0.564498	TS_IP-10	AD S.aureus
3.22396	TS_IP-10	AD S.aureus
0.841017	TS_IP-10	AD S.aureus
3.94902	TS_IP-10	AD S.aureus
3.69283	TS_IP-10	AD S.aureus
1.72052	TS_IP-10	AD S.aureus
2.26788	TS_IP-10	AD S.aureus
2.42357	TS_IP-10	AD S.aureus
4.92308	TS_IP-10	AD S.aureus
6.03388	TS_IP-10	AD S.aureus
2.01544	TS_IP-10	AD S.aureus
1.21435	TS_IP-10	AD S.aureus
2.72668	TS_IP-10	AD S.aureus
3.29426	TS_IP-10	AD S.aureus
3.04046	TS_IP-10	AD S.aureus
2.83968	TS_IP-10	AD S.aureus
4.53533	TS_IP-10	AD S.aureus
2.64383	TS_IP-10	AD S.aureus
2.72512	TS_IP-10	AD S.aureus
3.18229	TS_IP-10	AD S.aureus
3.45097	TS_IP-10	AD S.aureus
2.20544	TS_IP-10	AD S.aureus
3.60953	TS_IP-10	AD S.aureus
4.66137	TS_IP-10	AD S.aureus
6.71877	TS_IP-10	AD S.aureus
4.66447	TS_IP-10	AD S.aureus
3.56247	TS_IP-10	AD S.aureus
3.64698	TS_IP-10	AD S.aureus
2.96977	TS_IP-10	AD S.aureus
2.75354	TS_IP-10	AD S.aureus
4.15186	TS_IP-10	AD S.aureus
3.27663	TS_IP-10	AD S.aureus
3.79895	TS_IP-10	AD S.aureus
2.37483	TS_IP-10	AD S.aureus
0.633844	TS_IP-10	AD S.aureus
4.01071	TS_IP-10	AD S.aureus
4.27161	TS_IP-10	AD S.aureus
3.88675	TS_IP-10	AD S.aureus
3.3198	TS_IP-10	AD S.aureus
4.31215	TS_IP-10	AD S.aureus
3.83823	TS_IP-10	AD S.aureus
3.84663	TS_IP-10	AD S.aureus
1.38053	TS_IP-10	AD S.aureus
0.78291	TS_IP-10	AD S.aureus
1.47012	TS_IP-10	AD S.aureus
0.697037	TS_IP-10	AD S.aureus
2.02369	TS_IP-10	AD S.aureus
1.31283	TS_IP-10	AD S.aureus
-1.09443	TS_IP-10	AD S.aureus
1.45994	TS_IP-10	AD S.aureus
2.0448	TS_IP-10	AD S.aureus
0.992182	TS_IP-10	AD S.aureus
0.298905	TS_IP-10	AD S.aureus
2.14568	TS_IP-10	AD S.aureus
1.46477	TS_IP-10	AD S.aureus
2.596	TS_IP-10	AD S.aureus
0.878762	TS_IP-10	AD S.aureus
3.16773	TS_IP-10	AD S.aureus
3.95255	TS_IP-10	AD S.aureus
5.78498	TS_IP-10	AD S.aureus
6.27394	TS_IP-10	AD S.aureus
6.35405	TS_IP-10	AD S.aureus
2.19989	TS_IP-10	AD S.aureus
0.558383	TS_IP-10	AD S.aureus
1.46737	TS_IP-10	AD S.aureus
1.39246	TS_IP-10	AD S.aureus
0.788672	TS_IP-10	AD S.aureus
0.861488	TS_IP-10	AD S.aureus
1.93402	TS_IP-10	AD S.aureus
5.40879	TS_IP-10	AD S.aureus
4.51396	TS_IP-10	AD S.aureus
3.8637	TS_IP-10	AD S.aureus
4.26838	TS_IP-10	AD S.aureus
0.788346	TS_IP-10	AD S.aureus
-0.141315	TS_IP-10	AD S.aureus
2.35349	TS_IP-10	AD S.aureus
2.02242	TS_IP-10	AD S.aureus
0.0347943	TS_IP-10	AD S.aureus
0.373277	TS_IP-10	AD S.aureus
0.518278	TS_IP-10	AD S.aureus
2.53747	TS_IP-10	AD S.aureus
4.42896	TS_IP-10	AD S.aureus
3.70532	TS_IP-10	AD S.aureus
2.83542	TS_IP-10	AD S.aureus
4.39385	TS_IP-10	AD S.aureus
3.20046	TS_IP-10	AD S.aureus
3.68902	TS_IP-10	AD S.aureus
2.63376	TS_IP-10	AD S.aureus
1.364	TS_IP-10	AD S.aureus
2.19752	TS_IP-10	AD S.aureus
2.22739	TS_IP-10	AD S.aureus
2.90813	TS_IP-10	AD S.aureus
3.0826	TS_IP-10	AD S.aureus
3.56589	TS_IP-10	AD S.aureus
1.45046	TS_IP-10	AD S.aureus
0.297382	TS_IP-10	AD S.aureus
1.17603	TS_IP-10	AD S.aureus
1.87251	TS_IP-10	AD S.aureus
-0.247762	TS_IP-10	AD S.aureus
2.66464	TS_IP-10	AD S.aureus
1.88223	TS_IP-10	AD S.aureus
1.52261	TS_IP-10	AD S.aureus
2.9784	TS_IP-10	AD S.aureus
3.02136	TS_IP-10	AD S.aureus
2.64994	TS_IP-10	AD S.aureus
3.25476	TS_IP-10	AD S.aureus
2.75499	TS_IP-10	AD S.aureus
3.1982	TS_IP-10	AD S.aureus
2.54679	TS_IP-10	AD S.aureus
1.71422	TS_IP-10	AD S.aureus
1.11435	TS_IP-10	AD S.aureus
3.39582	TS_IP-10	AD S.aureus
2.48052	TS_IP-10	AD S.aureus
3.01801	TS_IP-10	AD S.aureus
2.883	TS_IP-10	AD S.aureus
3.9386	TS_IP-10	AD S.aureus
2.67235	TS_IP-10	AD S.aureus
2.71236	TS_IP-10	AD S.aureus
2.51	TS_IP-10	AD S.aureus
0.837466	TS_IP-10	AD S.aureus
1.74172	TS_IP-10	AD S.aureus
2.71075	TS_IP-10	AD S.aureus
3.48987	TS_IP-10	AD S.aureus
3.19992	TS_IP-10	AD S.aureus
2.94222	TS_IP-10	AD S.aureus
2.93277	TS_IP-10	AD S.aureus
2.0287	TS_IP-10	AD S.aureus
1.57201	TS_IP-10	AD S.aureus
2.16507	TS_IP-10	AD S.aureus
3.67728	TS_IP-10	AD S.aureus
0.884853	TS_IP-10	AD S.aureus
1.63562	TS_IP-10	AD S.aureus
2.67104	TS_IP-10	AD S.aureus
4.04762	TS_IP-10	AD S.aureus
4.19819	TS_IP-10	AD S.aureus
4.32662	TS_IP-10	AD S.aureus
2.59514	TS_IP-10	AD S.aureus
4.38335	TS_IP-10	AD S.aureus
2.4668	TS_IP-10	AD S.aureus
1.78824	TS_IP-10	AD S.aureus
2.19219	TS_IP-10	AD S.aureus
1.94364	TS_IP-10	AD S.aureus
2.09443	TS_IP-10	AD S.aureus
2.17833	TS_IP-10	AD S.aureus
3.02794	TS_IP-10	AD S.aureus
3.8806	TS_IP-10	AD S.aureus
2.71632	TS_IP-10	AD S.aureus
1.85181	TS_IP-10	AD S.aureus
2.20277	TS_IP-10	AD S.aureus
3.30501	TS_IP-10	AD S.aureus
2.34965	TS_IP-10	AD S.aureus
0.258047	TS_IP-10	AD S.aureus
-0.153037	TS_IP-10	AD S.aureus
2.43906	TS_IP-10	AD S.aureus
-0.225328	TS_IP-10	AD S.aureus
0.462635	TS_IP-10	AD S.aureus
0.448715	TS_IP-10	AD S.aureus
0.819339	TS_IP-10	AD S.aureus
0.365083	TS_IP-10	AD S.aureus
2.68592	TS_IP-10	AD S.aureus
2.54554	TS_IP-10	AD S.aureus
3.37103	TS_IP-10	AD S.aureus
1.7234	TS_IP-10	AD S.aureus
0.890173	TS_IP-10	AD S.aureus
0.746237	TS_IP-10	AD S.aureus
1.65311	TS_IP-10	AD S.aureus
2.03346	TS_IP-10	AD S.aureus
1.85926	TS_IP-10	AD S.aureus
1.33979	TS_IP-10	AD S.aureus
2.15083	TS_IP-10	AD S.aureus
2.63887	TS_IP-10	AD S.aureus
2.05456	TS_IP-10	AD S.aureus
3.43067	TS_IP-10	AD S.aureus
2.60687	TS_IP-10	AD S.aureus
2.3678	TS_IP-10	AD S.aureus
3.4131	TS_IP-10	AD S.aureus
5.0083	TS_IP-10	AD S.aureus
5.08415	TS_IP-10	AD S.aureus
3.57392	TS_IP-10	AD S.aureus
3.39757	TS_IP-10	AD S.aureus
2.31857	TS_IP-10	AD S.aureus
1.85026	TS_IP-10	AD S.aureus
1.54741	TS_IP-10	AD S.aureus
1.83375	TS_IP-10	AD S.aureus
1.89936	TS_IP-10	AD S.aureus
0.892284	TS_IP-10	AD S.aureus
2.34822	TS_IP-10	AD S.aureus
2.40159	TS_IP-10	AD S.aureus
2.78493	TS_IP-10	AD S.aureus
1.7465	TS_IP-10	AD S.aureus
1.88835	TS_IP-10	AD S.aureus
2.23987	TS_IP-10	AD S.aureus
2.9828	TS_IP-10	AD S.aureus
2.58665	TS_IP-10	AD S.aureus
1.98223	TS_IP-10	AD S.aureus
2.0785	TS_IP-10	AD S.aureus
1.87165	TS_IP-10	AD S.aureus
1.62272	TS_IP-10	AD S.aureus
0.919986	TS_IP-10	AD S.aureus
2.25366	TS_IP-10	AD S.aureus
1.81526	TS_IP-10	AD S.aureus
1.15769	TS_IP-10	AD S.aureus
1.5011	TS_IP-10	AD S.aureus
3.62359	TS_IP-10	AD S.aureus
1.22045	TS_IP-10	AD S.aureus
0.881004	TS_IP-10	AD S.aureus
0.573434	TS_IP-10	AD S.aureus
1.19235	TS_IP-10	AD S.aureus
1.45949	TS_IP-10	AD S.aureus
1.45614	TS_IP-10	AD S.aureus
5.00663	TS_IP-10	AD S.aureus
2.0726	TS_IP-10	AD S.aureus
1.76183	TS_IP-10	AD S.aureus
0.949738	TS_IP-10	AD S.aureus
3.31766	TS_IP-10	AD S.aureus
3.25728	TS_IP-10	AD S.aureus
2.66957	TS_IP-10	AD S.aureus
2.76265	TS_IP-10	AD S.aureus
3.4021	TS_IP-10	AD S.aureus
2.13644	TS_IP-10	AD S.aureus
1.39851	TS_IP-10	AD S.aureus
3.79161	TS_IP-10	AD S.aureus
3.83484	TS_IP-10	AD S.aureus
4.05378	TS_IP-10	AD S.aureus
2.68429	TS_IP-10	AD S.aureus
0.330564	TS_IP-10	AD S.aureus
2.00295	TS_IP-10	AD S.aureus
2.79019	TS_IP-10	AD S.aureus
2.19483	TS_IP-10	AD S.aureus
0.841338	TS_IP-10	AD S.aureus
0.249618	TS_IP-10	AD S.aureus
1.17863	TS_IP-10	AD S.aureus
1.37078	TS_IP-10	AD S.aureus
1.55681	TS_IP-10	AD S.aureus
-0.841169	TS_IP-10	AD S.aureus
1.41834	TS_IP-10	AD S.aureus
2.19146	TS_IP-10	AD S.aureus
2.39173	TS_IP-10	AD S.aureus
2.04783	TS_IP-10	AD S.aureus
3.57112	TS_IP-10	AD S.aureus
0.0695101	TS_IP-10	AD S.aureus
0.988021	TS_IP-10	AD S.aureus
1.91907	TS_IP-10	AD S.aureus
2.94603	TS_IP-10	AD S.aureus
2.32632	TS_IP-10	AD S.aureus
0.32034	TS_IP-10	AD S.aureus
4.03231	TS_IP-10	AD S.aureus
1.75218	TS_IP-10	AD S.aureus
-0.167768	TS_IP-10	AD S.aureus
-1.20879	TS_IP-10	AD S.aureus
2.37742	TS_IP-10	AD S.aureus
3.56252	TS_IP-10	AD S.aureus
2.15946	TS_IP-10	AD S.aureus
2.07466	TS_IP-10	AD S.aureus
3.73966	TS_IP-10	AD S.aureus
3.92254	TS_IP-10	AD S.aureus
4.22067	TS_IP-10	AD S.aureus
3.77626	TS_IP-10	AD S.aureus
3.15794	TS_IP-10	AD S.aureus
4.418	TS_IP-10	AD S.aureus
3.91184	TS_IP-10	AD S.aureus
3.8724	TS_IP-10	AD S.aureus
1.74355	TS_IP-10	AD S.aureus
2.67095	TS_IP-10	AD S.aureus
2.14471	TS_IP-10	AD S.aureus
9.44876	TS_IP-10	AD S.aureus
5.08948	TS_IP-10	AD S.aureus
1.89009	TS_IP-10	AD S.aureus
0.501747	TS_IP-10	AD S.aureus
1.8954	TS_IP-10	AD S.aureus
1.89961	TS_IP-10	AD S.aureus
2.02361	TS_IP-10	AD S.aureus
1.83221	TS_IP-10	AD S.aureus
1.21305	TS_IP-10	AD S.aureus
2.89555	TS_IP-10	AD S.aureus
3.08024	TS_IP-10	AD S.aureus
1.84874	TS_IP-10	AD S.aureus
0.217951	TS_IP-10	AD S.aureus
1.6054	TS_IP-10	AD S.aureus
0.923168	TS_IP-10	AD S.aureus
1.26142	TS_IP-10	AD S.aureus
2.49489	TS_IP-10	AD S.aureus
2.37207	TS_IP-10	AD S.aureus
0.275259	TS_IP-10	AD S.aureus
-0.776237	TS_IP-10	AD S.aureus
0.161698	TS_IP-10	AD S.aureus
1.98866	TS_IP-10	AD S.aureus
0.644207	TS_IP-10	AD S.aureus
1.65495	TS_IP-10	AD S.aureus
3.25639	TS_IP-10	AD S.aureus
3.41338	TS_IP-10	AD S.aureus
4.02226	TS_IP-10	AD S.aureus
3.13297	TS_IP-10	AD S.aureus
1.84007	TS_IP-10	AD S.aureus
2.92976	TS_IP-10	AD S.aureus
3.23387	TS_IP-10	AD S.aureus
0.892589	TS_IP-10	AD S.aureus
0.434076	TS_IP-10	AD S.aureus
0.542032	TS_IP-10	AD S.aureus
1.39988	TS_IP-10	AD S.aureus
2.57461	TS_IP-10	AD S.aureus
1.98726	TS_IP-10	AD S.aureus
0.571268	TS_IP-10	AD S.aureus
3.34359	TS_IP-10	AD S.aureus
4.34893	TS_IP-10	AD S.aureus
5.05784	TS_IP-10	AD S.aureus
3.52684	TS_IP-10	AD S.aureus
3.90139	TS_IP-10	AD S.aureus
0.514304	TS_IP-10	AD S.aureus
1.43863	TS_IP-10	AD S.aureus
3.34865	TS_IP-10	AD S.aureus
1.61384	TS_IP-10	AD S.aureus
1.39931	TS_IP-10	AD S.aureus
1.502	TS_IP-10	AD S.aureus
0.739412	TS_IP-10	AD S.aureus
1.87458	TS_IP-10	AD S.aureus
2.52302	TS_IP-10	AD S.aureus
2.17866	TS_IP-10	AD S.aureus
0.840371	TS_IP-10	AD S.aureus
1.03568	TS_IP-10	AD S.aureus
0.129686	TS_IP-10	AD S.aureus
0.913871	TS_IP-10	AD S.aureus
0.325403	TS_IP-10	AD S.aureus
-0.623752	TS_IP-10	AD S.aureus
1.65947	TS_IP-10	AD S.aureus
2.33012	TS_IP-10	AD S.aureus
1.53109	TS_IP-10	AD S.aureus
0.758602	TS_IP-10	AD S.aureus
0.227953	TS_IP-10	AD S.aureus
0.816029	TS_IP-10	AD S.aureus
1.578	TS_IP-10	AD S.aureus
0.749801	TS_IP-10	AD S.aureus
0.81286	TS_IP-10	AD S.aureus
0.110665	TS_IP-10	AD S.aureus
1.74294	TS_IP-10	AD S.aureus
2.62327	TS_IP-10	AD S.aureus
-0.387996	TS_IP-10	AD S.aureus
0.115387	TS_IP-10	AD S.aureus
2.50178	TS_IP-10	AD S.aureus
3.68226	TS_IP-10	AD S.aureus
2.94755	TS_IP-10	AD S.aureus
4.25651	TS_IP-10	AD S.aureus
4.45562	TS_IP-10	AD S.aureus
3.95978	TS_IP-10	AD S.aureus
3.44287	TS_IP-10	AD S.aureus
3.01309	TS_IP-10	AD S.aureus
1.81875	TS_IP-10	AD S.aureus
1.34038	TS_IP-10	AD S.aureus
0.262874	TS_IP-10	AD S.aureus
0.881679	TS_IP-10	AD S.aureus
0.338799	TS_IP-10	AD S.aureus
0.887158	TS_IP-10	AD S.aureus
1.77665	TS_IP-10	AD S.aureus
0.475407	TS_IP-10	AD S.aureus
0.839342	TS_IP-10	AD S.aureus
2.77975	TS_IP-10	AD S.aureus
2.43411	TS_IP-10	AD S.aureus
3.04043	TS_IP-10	AD S.aureus
3.94544	TS_IP-10	AD S.aureus
3.6768	TS_IP-10	AD S.aureus
2.27718	TS_IP-10	AD S.aureus
1.59381	TS_IP-10	AD S.aureus
1.61025	TS_IP-10	AD S.aureus
1.40887	TS_IP-10	AD S.aureus
-0.173751	TS_IP-10	AD S.aureus
1.25636	TS_IP-10	AD S.aureus
2.01676	TS_IP-10	AD S.aureus
2.60618	TS_IP-10	AD S.aureus
1.53527	TS_IP-10	AD S.aureus
2.30833	TS_IP-10	AD S.aureus
3.00203	TS_IP-10	AD S.aureus
2.30977	TS_IP-10	AD S.aureus
0.823285	TS_IP-10	AD S.aureus
1.05021	TS_IP-10	AD S.aureus
1.45932	TS_IP-10	AD S.aureus
1.42677	TS_IP-10	AD S.aureus
0.830373	TS_IP-10	AD S.aureus
1.77702	TS_IP-10	AD S.aureus
0.724925	TS_IP-10	AD S.aureus
0.630442	TS_IP-10	AD S.aureus
1.5531	TS_IP-10	AD S.aureus
2.25678	TS_IP-10	AD S.aureus
2.30721	TS_IP-10	AD S.aureus
0.291948	TS_IP-10	AD S.aureus
1.21922	TS_IP-10	AD S.aureus
1.26744	TS_IP-10	AD S.aureus
3.25881	TS_IP-10	AD S.aureus
5.64426	TS_IP-10	AD S.aureus
3.32032	TS_IP-10	AD S.aureus
2.32423	TS_IP-10	AD S.aureus
1.74528	TS_IP-10	AD S.aureus
2.8511	TS_IP-10	AD S.aureus
1.79363	TS_IP-10	AD S.aureus
-0.116588	TS_IP-10	AD S.aureus
1.22637	TS_IP-10	AD S.aureus
1.71568	TS_IP-10	AD S.aureus
-0.605987	TS_IP-10	AD S.aureus
0.707787	TS_IP-10	AD S.aureus
3.05611	TS_IP-10	AD S.aureus
4.62143	TS_IP-10	AD S.aureus
3.58507	TS_IP-10	AD S.aureus
3.29201	TS_IP-10	AD S.aureus
2.35594	TS_IP-10	AD S.aureus
2.21739	TS_IP-10	AD S.aureus
1.28855	TS_IP-10	AD S.aureus
2.20751	TS_IP-10	AD S.aureus
1.83942	TS_IP-10	AD S.aureus
1.0177	TS_IP-10	AD S.aureus
2.20863	TS_IP-10	AD S.aureus
0.886103	TS_IP-10	AD S.aureus
2.21917	TS_IP-10	AD S.aureus
1.74681	TS_IP-10	AD S.aureus
4.54974	TS_IP-10	AD S.aureus
4.83692	TS_IP-10	AD S.aureus
2.62775	TS_IP-10	AD S.aureus
-0.220983	TS_IP-10	AD S.aureus
1.87481	TS_IP-10	AD S.aureus
4.29531	TS_IP-10	AD S.aureus
6.56693	TS_IP-10	AD S.aureus
2.37811	TS_IP-10	AD S.aureus
5.94534	TS_IP-10	AD S.aureus
5.23419	TS_IP-10	AD S.aureus
2.09194	TS_IP-10	AD S.aureus
1.13407	TS_IP-10	AD S.aureus
2.0818	TS_IP-10	AD S.aureus
1.51381	TS_IP-10	AD S.aureus
2.82052	TS_IP-10	AD S.aureus
2.80516	TS_IP-10	AD S.aureus
3.95434	TS_IP-10	AD S.aureus
1.3044	TS_IP-10	AD S.aureus
2.40604	TS_IP-10	AD S.aureus
2.36205	TS_IP-10	AD S.aureus
3.11511	TS_IP-10	AD S.aureus
4.02974	TS_IP-10	AD S.aureus
4.04431	TS_IP-10	AD S.aureus
4.91917	TS_IP-10	AD S.aureus
2.66292	TS_IP-10	AD S.aureus
2.19049	TS_IP-10	AD S.aureus
1.51155	TS_IP-10	AD S.aureus
2.15885	TS_IP-10	AD S.aureus
2.99975	TS_IP-10	AD S.aureus
2.65103	TS_IP-10	AD S.aureus
1.55576	TS_IP-10	AD S.aureus
1.54371	TS_IP-10	AD S.aureus
1.03587	TS_IP-10	AD S.aureus
1.45238	TS_IP-10	AD S.aureus
2.31145	TS_IP-10	AD S.aureus
2.47961	TS_IP-10	AD S.aureus
3.44858	TS_IP-10	AD S.aureus
5.76336	TS_IP-10	AD S.aureus
5.1249	TS_IP-10	AD S.aureus
0.681687	TS_IP-10	AD S.aureus
0.117504	TS_IP-10	AD S.aureus
3.35505	TS_IP-10	AD S.aureus
0.235859	TS_IP-10	AD S.aureus
0.920248	TS_IP-10	AD S.aureus
1.04206	TS_IP-10	AD S.aureus
1.78269	TS_IP-10	AD S.aureus
0.761028	TS_IP-10	AD S.aureus
1.49065	TS_IP-10	AD S.aureus
1.73071	TS_IP-10	AD S.aureus
5.92179	TS_IP-10	AD S.aureus
5.49959	TS_IP-10	AD S.aureus
4.30646	TS_IP-10	AD S.aureus
2.7408	TS_IP-10	AD S.aureus
2.24887	TS_IP-10	AD S.aureus
2.91648	TS_IP-10	AD S.aureus
2.79078	TS_IP-10	AD S.aureus
1.15343	TS_IP-10	AD S.aureus
1.53158	TS_IP-10	AD S.aureus
2.67134	TS_IP-10	AD S.aureus
3.60857	TS_IP-10	AD S.aureus
0.790567	TS_IP-10	AD S.aureus
1.49746	TS_IP-10	AD S.aureus
1.44949	TS_IP-10	AD S.aureus
3.96397	TS_IP-10	AD S.aureus
3.77825	TS_IP-10	AD S.aureus
3.10593	TS_IP-10	AD S.aureus
2.55319	TS_IP-10	AD S.aureus
2.96084	TS_IP-10	AD S.aureus
2.62641	TS_IP-10	AD S.aureus
1.28596	TS_IP-10	AD S.aureus
1.55611	TS_IP-10	AD S.aureus
1.91324	TS_IP-10	AD S.aureus
1.71909	TS_IP-10	AD S.aureus
2.25643	TS_IP-10	AD S.aureus
2.97736	TS_IP-10	AD S.aureus
4.16574	TS_IP-10	AD S.aureus
4.50652	TS_IP-10	AD S.aureus
2.74744	TS_IP-10	AD S.aureus
2.52365	TS_IP-10	AD S.aureus
2.14782	TS_IP-10	AD S.aureus
2.7856	TS_IP-10	AD S.aureus
2.86743	TS_IP-10	AD S.aureus
2.57445	TS_IP-10	AD S.aureus
1.88912	TS_IP-10	AD S.aureus
1.22359	TS_IP-10	AD S.aureus
1.74224	TS_IP-10	AD S.aureus
1.35976	TS_IP-10	AD S.aureus
1.63877	TS_IP-10	AD S.aureus
1.44531	TS_IP-10	AD S.aureus
1.86813	TS_IP-10	AD S.aureus
2.33773	TS_IP-10	AD S.aureus
2.05089	TS_IP-10	AD S.aureus
3.20222	TS_IP-10	AD S.aureus
2.52899	TS_IP-10	AD S.aureus
2.21077	TS_IP-10	AD S.aureus
1.68744	TS_IP-10	AD S.aureus
3.90754	TS_IP-10	AD S.aureus
2.72469	TS_IP-10	AD S.aureus
3.79592	TS_IP-10	AD S.aureus
1.4414	TS_IP-10	AD S.aureus
1.60031	TS_IP-10	AD S.aureus
2.11321	TS_IP-10	AD S.aureus
2.50194	TS_IP-10	AD S.aureus
0.662047	TS_IP-10	AD S.aureus
0.142649	TS_IP-10	AD S.aureus
2.19995	TS_IP-10	AD S.aureus
3.51753	TS_IP-10	AD S.aureus
1.46855	TS_IP-10	AD S.aureus
3.21538	TS_IP-10	AD S.aureus
2.39359	TS_IP-10	AD S.aureus
-0.715976	TS_IP-10	AD S.aureus
1.66433	TS_IP-10	AD S.aureus
1.89259	TS_IP-10	AD S.aureus
2.13185	TS_IP-10	AD S.aureus
0.742881	TS_IP-10	AD S.aureus
0.679822	TS_IP-10	AD S.aureus
1.86757	TS_IP-10	AD S.aureus
7.44882	TS_IP-10	AD S.aureus
5.49277	TS_IP-10	AD S.aureus
3.80747	TS_IP-10	AD S.aureus
3.77365	TS_IP-10	AD S.aureus
2.19826	TS_IP-10	AD S.aureus
4.25297	TS_IP-10	AD S.aureus
1.4993	TS_IP-10	AD S.aureus
4.06529	TS_IP-10	AD S.aureus
1.62214	TS_IP-10	AD S.aureus
1.55628	TS_IP-10	AD S.aureus
1.8759	TS_IP-10	AD S.aureus
2.89409	TS_IP-10	AD S.aureus
1.29245	TS_IP-10	AD S.aureus
0.641482	TS_IP-10	AD S.aureus
1.9407	TS_IP-10	AD S.aureus
1.67279	TS_IP-10	AD S.aureus
3.97618	TS_IP-10	AD S.aureus
2.10075	TS_IP-10	AD S.aureus
3.72197	TS_IP-10	AD S.aureus
3.61663	TS_IP-10	AD S.aureus
2.30694	TS_IP-10	AD S.aureus
3.05611	TS_IP-10	AD S.aureus
1.6253	TS_IP-10	AD S.aureus
1.60767	TS_IP-10	AD S.aureus
1.54982	TS_IP-10	AD S.aureus
1.62376	TS_IP-10	AD S.aureus
1.30841	TS_IP-10	AD S.aureus
3.01097	TS_IP-10	AD S.aureus
2.33617	TS_IP-10	AD S.aureus
1.77248	TS_IP-10	AD S.aureus
2.35171	TS_IP-10	AD S.aureus
0.183284	TS_IP-10	AD S.aureus
1.05339	TS_IP-10	AD S.aureus
2.78556	TS_IP-10	AD S.aureus
1.98269	TS_IP-10	AD S.aureus
3.35561	TS_IP-10	AD S.aureus
1.49176	TS_IP-10	AD S.aureus
1.43619	TS_IP-10	AD S.aureus
2.19053	TS_IP-10	AD S.aureus
1.06274	TS_IP-10	AD S.aureus
2.90596	TS_IP-10	AD S.aureus
0.754056	TS_IP-10	AD S.aureus
2.60669	TS_IP-10	AD S.aureus
3.44884	TS_IP-10	AD S.aureus
2.42797	TS_IP-10	AD S.aureus
2.45867	TS_IP-10	AD S.aureus
1.39049	TS_IP-10	AD S.aureus
1.77719	TS_IP-10	AD S.aureus
3.7502	TS_IP-10	AD S.aureus
1.26057	TS_IP-10	AD S.aureus
3.96274	TS_IP-10	AD S.aureus
4.41948	TS_IP-10	AD S.aureus
2.43684	TS_IP-10	AD S.aureus
2.0197	TS_IP-10	AD S.aureus
1.42295	TS_IP-10	AD S.aureus
1.50823	TS_IP-10	AD S.aureus
2.77166	TS_IP-10	AD S.aureus
1.3168	TS_IP-10	AD S.aureus
2.7182	TS_IP-10	AD S.aureus
3.14737	TS_IP-10	AD S.aureus
2.49989	TS_IP-10	AD S.aureus
1.47752	TS_IP-10	AD S.aureus
1.50132	TS_IP-10	AD S.aureus
1.85523	TS_IP-10	AD S.aureus
1.17598	TS_IP-10	AD S.aureus
1.72018	TS_IP-10	AD S.aureus
1.19907	TS_IP-10	AD S.aureus
1.3163	TS_IP-10	AD S.aureus
1.22619	TS_IP-10	AD S.aureus
1.76113	TS_IP-10	AD S.aureus
1.88207	TS_IP-10	AD S.aureus
2.14102	TS_IP-10	AD S.aureus
6.66806	TS_IP-10	AD S.aureus
5.56435	TS_IP-10	AD S.aureus
3.641	TS_IP-10	AD S.aureus
4.58111	TS_IP-10	AD S.aureus
5.02214	TS_IP-10	AD S.aureus
3.67381	TS_IP-10	AD S.aureus
4.01697	TS_IP-10	AD S.aureus
3.30875	TS_IP-10	AD S.aureus
2.33034	TS_IP-10	AD S.aureus
2.93901	TS_IP-10	AD S.aureus
2.56791	TS_IP-10	AD S.aureus
2.13399	TS_IP-10	AD S.aureus
2.39318	TS_IP-10	AD S.aureus
3.60283	TS_IP-10	AD S.aureus
3.01378	TS_IP-10	AD S.aureus
3.49529	TS_IP-10	AD S.aureus
1.73615	TS_IP-10	AD S.aureus
1.60978	TS_IP-10	AD S.aureus
2.98291	TS_IP-10	AD S.aureus
3.77505	TS_IP-10	AD S.aureus
3.6468	TS_IP-10	AD S.aureus
2.77428	TS_IP-10	AD S.aureus
3.25776	TS_IP-10	AD S.aureus
2.24742	TS_IP-10	AD S.aureus
1.60678	TS_IP-10	AD S.aureus
1.55752	TS_IP-10	AD S.aureus
2.93788	TS_IP-10	AD S.aureus
2.84898	TS_IP-10	AD S.aureus
1.34287	TS_IP-10	AD S.aureus
2.06475	TS_IP-10	AD S.aureus
3.90867	TS_IP-10	AD S.aureus
3.8317	TS_IP-10	AD S.aureus
4.59295	TS_IP-10	AD S.aureus
3.16589	TS_IP-10	AD S.aureus
2.7655	TS_IP-10	AD S.aureus
4.323	TS_IP-10	AD S.aureus
5.38171	TS_IP-10	AD S.aureus
4.84641	TS_IP-10	AD S.aureus
3.47288	TS_IP-10	AD S.aureus
0.71452	TS_IP-10	AD S.aureus
0.576802	TS_IP-10	AD S.aureus
1.4566	TS_IP-10	AD S.aureus
1.84649	TS_IP-10	AD S.aureus
1.65441	TS_IP-10	AD S.aureus
1.52997	TS_IP-10	AD S.aureus
3.87387	TS_IP-10	AD S.aureus
3.54778	TS_IP-10	AD S.aureus
3.01971	TS_IP-10	AD S.aureus
3.15073	TS_IP-10	AD S.aureus
3.38584	TS_IP-10	AD S.aureus
1.66346	TS_IP-10	AD S.aureus
2.15878	TS_IP-10	AD S.aureus
0.48155	TS_IP-10	AD S.aureus
1.98264	TS_IP-10	AD S.aureus
-0.724667	TS_IP-10	AD S.aureus
0.989881	TS_IP-10	AD S.aureus
0.34635	TS_IP-10	AD S.aureus
0.701746	TS_IP-10	AD S.aureus
1.4851	TS_IP-10	AD S.aureus
2.91538	TS_IP-10	AD S.aureus
3.69334	TS_IP-10	AD S.aureus
2.75002	TS_IP-10	AD S.aureus
4.84341	TS_IP-10	AD S.aureus
3.83185	TS_IP-10	AD S.aureus
2.9554	TS_IP-10	AD S.aureus
2.3022	TS_IP-10	AD S.aureus
1.29107	TS_IP-10	AD S.aureus
2.20224	TS_IP-10	AD S.aureus
2.39237	TS_IP-10	AD S.aureus
2.68961	TS_IP-10	AD S.aureus
2.76946	TS_IP-10	AD S.aureus
3.02171	TS_IP-10	AD S.aureus
3.12869	TS_IP-10	AD S.aureus
3.46476	TS_IP-10	AD S.aureus
2.16008	TS_IP-10	AD S.aureus
2.8693	TS_IP-10	AD S.aureus
2.37831	TS_IP-10	AD S.aureus
2.09552	TS_IP-10	AD S.aureus
5.64059	TS_IP-10	AD S.aureus
6.54632	TS_IP-10	AD S.aureus
4.48497	TS_IP-10	AD S.aureus
3.3602	TS_IP-10	AD S.aureus
2.36402	TS_IP-10	AD S.aureus
3.47245	TS_IP-10	AD S.aureus
2.87348	TS_IP-10	AD S.aureus
2.47541	TS_IP-10	AD S.aureus
4.47888	TS_IP-10	AD S.aureus
4.3165	TS_IP-10	AD S.aureus
3.81066	TS_IP-10	AD S.aureus
4.05739	TS_IP-10	AD S.aureus
2.68042	TS_IP-10	AD S.aureus
0.540956	TS_IP-10	AD S.aureus
0.520819	TS_IP-10	AD S.aureus
1.1589	TS_IP-10	AD S.aureus
2.03869	TS_IP-10	AD S.aureus
3.33522	TS_IP-10	AD S.aureus
3.32889	TS_IP-10	AD S.aureus
1.90411	TS_IP-10	AD S.aureus
3.52018	TS_IP-10	AD S.aureus
3.14211	TS_IP-10	AD S.aureus
2.76373	TS_IP-10	AD S.aureus
4.03488	TS_IP-10	AD S.aureus
3.01987	TS_IP-10	AD S.aureus
4.38312	TS_IP-10	AD S.aureus
4.86977	TS_IP-10	AD S.aureus
5.38684	TS_IP-10	AD S.aureus
4.05552	TS_IP-10	AD S.aureus
4.60667	TS_IP-10	AD S.aureus
4.62055	TS_IP-10	AD S.aureus
3.86984	TS_IP-10	AD S.aureus
6.58066	TS_IP-10	AD S.aureus
1.44767	TS_IP-10	AD S.aureus
1.00684	TS_IP-10	AD S.aureus
1.55724	TS_IP-10	AD S.aureus
0.839544	TS_IP-10	AD S.aureus
0.852789	TS_IP-10	AD S.aureus
0.56039	TS_IP-10	AD S.aureus
0.217087	TS_IP-10	AD S.aureus
1.53484	TS_IP-10	AD S.aureus
2.55042	TS_IP-10	AD S.aureus
1.51457	TS_IP-10	AD S.aureus
1.29106	TS_IP-10	AD S.aureus
0.710855	TS_IP-10	AD S.aureus
0.595561	TS_IP-10	AD S.aureus
0.48006	TS_IP-10	AD S.aureus
3.25561	TS_IP-10	AD S.aureus
3.08899	TS_IP-10	AD S.aureus
0.795113	TS_IP-10	AD S.aureus
4.68254	TS_IP-10	AD S.aureus
2.5242	TS_IP-10	AD S.aureus
2.00567	TS_IP-10	AD S.aureus
1.25784	TS_IP-10	AD S.aureus
0.940805	TS_IP-10	AD S.aureus
0.680797	TS_IP-10	AD S.aureus
1.35321	TS_IP-10	AD S.aureus
1.62353	TS_IP-10	AD S.aureus
1.21944	TS_IP-10	AD S.aureus
1.66258	TS_IP-10	AD S.aureus
1.82137	TS_IP-10	AD S.aureus
1.83466	TS_IP-10	AD S.aureus
1.53301	TS_IP-10	AD S.aureus
3.21025	TS_IP-10	AD S.aureus
2.31608	TS_IP-10	AD S.aureus
1.95149	TS_IP-10	AD S.aureus
2.88401	TS_IP-10	AD S.aureus
3.33393	TS_IP-10	AD S.aureus
1.48625	TS_IP-10	AD S.aureus
2.17985	TS_IP-10	AD S.aureus
0.644255	TS_IP-10	AD S.aureus
2.21424	TS_IP-10	AD S.aureus
2.46576	TS_IP-10	AD S.aureus
4.16654	TS_IP-10	AD S.aureus
1.91474	TS_IP-10	AD S.aureus
2.83692	TS_IP-10	AD S.aureus
1.62991	TS_IP-10	AD S.aureus
1.58828	TS_IP-10	AD S.aureus
2.3276	TS_IP-10	AD S.aureus
1.00194	TS_IP-10	AD S.aureus
2.34603	TS_IP-10	AD S.aureus
1.8474	TS_IP-10	AD S.aureus
0.923789	TS_IP-10	AD S.aureus
1.24614	TS_IP-10	AD S.aureus
1.43727	TS_IP-10	AD S.aureus
1.83502	TS_IP-10	AD S.aureus
1.38833	TS_IP-10	AD S.aureus
1.76938	TS_IP-10	AD S.aureus
0.540196	TS_IP-10	AD S.aureus
1.156	TS_IP-10	AD S.aureus
0.142555	TS_IP-10	AD S.aureus
0.756452	TS_IP-10	AD S.aureus
0.93252	TS_IP-10	AD S.aureus
0.824058	TS_IP-10	AD S.aureus
2.40282	TS_IP-10	AD S.aureus
0.395221	TS_IP-10	AD S.aureus
3.26141	TS_IP-10	AD S.aureus
4.73199	TS_IP-10	AD S.aureus
1.78426	TS_IP-10	AD S.aureus
4.48968	TS_IP-10	AD S.aureus
3.23748	TS_IP-10	AD S.aureus
4.4265	TS_IP-10	AD S.aureus
3.75763	TS_IP-10	AD S.aureus
3.4775	TS_IP-10	AD S.aureus
2.93343	TS_IP-10	AD S.aureus
2.45194	TS_IP-10	AD S.aureus
3.34224	TS_IP-10	AD S.aureus
2.48798	TS_IP-10	AD S.aureus
1.73872	TS_IP-10	AD S.aureus
1.57028	TS_IP-10	AD S.aureus
3.74792	TS_IP-10	AD S.aureus
2.517	TS_IP-10	AD S.aureus
2.74321	TS_IP-10	AD S.aureus
2.8003	TS_IP-10	AD S.aureus
1.74199	TS_IP-10	AD S.aureus
5.73118	TS_IP-10	AD S.aureus
4.70958	TS_IP-10	AD S.aureus
4.45856	TS_IP-10	AD S.aureus
3.87661	TS_IP-10	AD S.aureus
4.21695	TS_IP-10	AD S.aureus
4.13571	TS_IP-10	AD S.aureus
4.91762	TS_IP-10	AD S.aureus
4.4002	TS_IP-10	AD S.aureus
5.84339	TS_IP-10	AD S.aureus
3.93856	TS_IP-10	AD S.aureus
2.53301	TS_IP-10	AD S.aureus
3.52972	TS_IP-10	AD S.aureus
7.28594	TS_IP-10	AD S.aureus
0.85654	TS_IP-10	AD S.aureus
1.94675	TS_IP-10	AD S.aureus
3.94208	TS_IP-10	AD S.aureus
3.5952	TS_IP-10	AD S.aureus
2.02859	TS_IP-10	AD S.aureus
1.35184	TS_IP-10	AD S.aureus
1.24113	TS_IP-10	AD S.aureus
3.28253	TS_IP-10	AD S.aureus
6.76493	TS_IP-10	AD S.aureus
2.19558	TS_IP-10	AD S.aureus
2.40869	TS_IP-10	AD S.aureus
7.63097	TS_IP-10	AD S.aureus
3.49199	TS_IP-10	AD S.aureus
3.53467	TS_IP-10	AD S.aureus
4.17442	TS_IP-10	AD S.aureus
4.42545	TS_IP-10	AD S.aureus
3.47508	TS_IP-10	AD S.aureus
2.90056	TS_IP-10	AD S.aureus
6.57811	TS_IP-10	AD S.aureus
6.65406	TS_IP-10	AD S.aureus
8.02589	TS_IP-10	AD S.aureus
2.45934	TS_IP-10	AD S.aureus
3.57002	TS_IP-10	AD S.aureus
0.80966	TS_IP-10	AD S.aureus
2.0935	TS_IP-10	AD S.aureus
3.99844	TS_IP-10	AD S.aureus
4.02331	TS_IP-10	AD S.aureus
2.58009	TS_IP-10	AD S.aureus
2.32656	TS_IP-10	AD S.aureus
2.4517	TS_IP-10	AD S.aureus
2.31184	TS_IP-10	AD S.aureus
2.30464	TS_IP-10	AD S.aureus
2.75459	TS_IP-10	AD S.aureus
3.78447	TS_IP-10	AD S.aureus
3.791	TS_IP-10	AD S.aureus
3.84474	TS_IP-10	AD S.aureus
4.24531	TS_IP-10	AD S.aureus
5.71016	TS_IP-10	AD S.aureus
3.64779	TS_IP-10	AD S.aureus
4.63001	TS_IP-10	AD S.aureus
4.70237	TS_IP-10	AD S.aureus
4.36616	TS_IP-10	AD S.aureus
3.62302	TS_IP-10	AD S.aureus
3.6102	TS_IP-10	AD S.aureus
2.13979	TS_IP-10	AD S.aureus
3.29963	TS_IP-10	AD S.aureus
2.53996	TS_IP-10	AD S.aureus
0.598821	TS_IP-10	AD S.aureus
2.94057	TS_IP-10	AD S.aureus
1.30143	TS_IP-10	AD S.aureus
3.4412	TS_IP-10	AD S.aureus
1.98161	TS_IP-10	AD S.aureus
-0.334043	TS_IP-10	AD S.aureus
2.6315	TS_IP-10	AD S.aureus
2.83625	TS_IP-10	AD S.aureus
3.38116	TS_IP-10	AD S.aureus
2.46198	TS_IP-10	AD S.aureus
1.89072	TS_IP-10	AD S.aureus
2.14287	TS_IP-10	AD S.aureus
1.89486	TS_IP-10	AD S.aureus
1.84989	TS_IP-10	AD S.aureus
2.72015	TS_IP-10	AD S.aureus
0.847093	TS_IP-10	AD S.aureus
0.67142	TS_IP-10	AD S.aureus
0.27842	TS_IP-10	AD S.aureus
3.6796	TS_IP-10	AD S.aureus
2.84388	TS_IP-10	AD S.aureus
1.59343	TS_IP-10	AD S.aureus
2.79153	TS_IP-10	AD S.aureus
2.58823	TS_IP-10	AD S.aureus
0.923277	TS_IP-10	AD S.aureus
0.87241	TS_IP-10	AD S.aureus
1.26604	TS_IP-10	AD S.aureus
3.23948	TS_IP-10	AD S.aureus
2.88177	TS_IP-10	AD S.aureus
1.64872	TS_IP-10	AD S.aureus
1.33227	TS_IP-10	AD S.aureus
0.958331	TS_IP-10	AD S.aureus
2.24436	TS_IP-10	AD S.aureus
1.98223	TS_IP-10	AD S.aureus
1.4491	TS_IP-10	AD S.aureus
1.6213	TS_IP-10	AD S.aureus
2.75896	TS_IP-10	AD S.aureus
0.983513	TS_IP-10	AD S.aureus
4.76394	TS_IP-10	AD S.aureus
4.42911	TS_IP-10	AD S.aureus
5.70674	TS_IP-10	AD S.aureus
5.27548	TS_IP-10	AD S.aureus
3.04347	TS_IP-10	AD S.aureus
6.95566	TS_IP-10	AD S.aureus
5.3535	TS_IP-10	AD S.aureus
3.09765	TS_IP-10	AD S.aureus
4.59727	TS_IP-10	AD S.aureus
2.67114	TS_IP-10	AD S.aureus
2.37577	TS_IP-10	AD S.aureus
3.20178	TS_IP-10	AD S.aureus
3.53832	TS_IP-10	AD S.aureus
1.69301	TS_IP-10	AD S.aureus
2.80016	TS_IP-10	AD S.aureus
1.43441	TS_IP-10	AD S.aureus
5.69561	TS_IP-10	AD S.aureus
2.94625	TS_IP-10	AD S.aureus
1.88972	TS_IP-10	AD S.aureus
2.47358	TS_IP-10	AD S.aureus
2.49611	TS_IP-10	AD S.aureus
4.93781	TS_IP-10	AD S.aureus
2.7494	TS_IP-10	AD S.aureus
5.02785	TS_IP-10	AD S.aureus
3.71947	TS_IP-10	AD S.aureus
4.50028	TS_IP-10	AD S.aureus
2.14375	TS_IP-10	AD S.aureus
3.71773	TS_IP-10	AD S.aureus
1.52448	TS_IP-10	AD S.aureus
2.08635	TS_IP-10	AD S.aureus
2.53518	TS_IP-10	AD S.aureus
3.3959	TS_IP-10	AD S.aureus
3.35945	TS_IP-10	AD S.aureus
2.41215	TS_IP-10	AD S.aureus
1.64668	TS_IP-10	AD S.aureus
1.21777	TS_IP-10	AD S.aureus
2.16133	TS_IP-10	AD S.aureus
1.23196	TS_IP-10	AD S.aureus
1.4536	TS_IP-10	AD S.aureus
2.25976	TS_IP-10	AD S.aureus
0.505336	TS_IP-10	AD S.aureus
3.87787	TS_IP-10	AD S.aureus
1.98837	TS_IP-10	AD S.aureus
3.43652	TS_IP-10	AD S.aureus
1.92082	TS_IP-10	AD S.aureus
2.92904	TS_IP-10	AD S.aureus
1.92538	TS_IP-10	AD S.aureus
2.46211	TS_IP-10	AD S.aureus
2.98791	TS_IP-10	AD S.aureus
0.752327	TS_IP-10	AD S.aureus
3.53989	TS_IP-10	AD S.aureus
4.50349	TS_IP-10	AD S.aureus
2.08327	TS_IP-10	AD S.aureus
1.67292	TS_IP-10	AD S.aureus
2.00503	TS_IP-10	AD S.aureus
2.28571	TS_IP-10	AD S.aureus
0.569387	TS_IP-10	AD S.aureus
0.99349	TS_IP-10	AD S.aureus
1.11392	TS_IP-10	AD S.aureus
2.39047	TS_IP-10	AD S.aureus
2.25181	TS_IP-10	AD S.aureus
3.10387	TS_IP-10	AD S.aureus
1.71768	TS_IP-10	AD S.aureus
0.499758	TS_IP-10	AD S.aureus
1.82703	TS_IP-10	AD S.aureus
0.905272	TS_IP-10	AD S.aureus
1.36774	TS_IP-10	AD S.aureus
1.0888	TS_IP-10	AD S.aureus
1.0234	TS_IP-10	AD S.aureus
1.12554	TS_IP-10	AD S.aureus
1.4393	TS_IP-10	AD S.aureus
2.7948	TS_IP-10	AD S.aureus
1.31509	TS_IP-10	AD S.aureus
2.46349	TS_IP-10	AD S.aureus
1.21053	TS_IP-10	AD S.aureus
2.74172	TS_IP-10	AD S.aureus
2.61671	TS_IP-10	AD S.aureus
0.951182	TS_IP-10	AD S.aureus
1.02494	TS_IP-10	AD S.aureus
3.26625	TS_IP-10	AD S.aureus
5.22178	TS_IP-10	AD S.aureus
1.30445	TS_IP-10	AD S.aureus
1.3076	TS_IP-10	AD S.aureus
0.895069	TS_IP-10	AD S.aureus
1.9428	TS_IP-10	AD S.aureus
4.74932	TS_IP-10	AD S.aureus
3.96495	TS_IP-10	AD S.aureus
1.58112	TS_IP-10	AD S.aureus
2.97674	TS_IP-10	AD S.aureus
3.48221	TS_IP-10	AD S.aureus
3.87043	TS_IP-10	AD S.aureus
2.98959	TS_IP-10	AD S.aureus
4.01036	TS_IP-10	AD S.aureus
4.58051	TS_IP-10	AD S.aureus
2.52916	TS_IP-10	AD S.aureus
3.63942	TS_IP-10	AD S.aureus
3.10033	TS_IP-10	AD S.aureus
3.69234	TS_IP-10	AD S.aureus
1.81502	TS_IP-10	AD S.aureus
1.2037	TS_IP-10	AD S.aureus
2.01529	TS_IP-10	AD S.aureus
0.733638	TS_IP-10	AD S.aureus
1.73384	TS_IP-10	AD S.aureus
4.71783	TS_IP-10	AD S.aureus
5.04722	TS_IP-10	AD S.aureus
5.1847	TS_IP-10	AD S.aureus
3.56988	TS_IP-10	AD S.aureus
4.55332	TS_IP-10	AD S.aureus
4.37788	TS_IP-10	AD S.aureus
5.96724	TS_IP-10	AD S.aureus
4.6598	TS_IP-10	AD S.aureus
2.56889	TS_IP-10	AD S.aureus
2.88172	TS_IP-10	AD S.aureus
6.79147	TS_IP-10	AD S.aureus
2.83069	TS_IP-10	AD S.aureus
1.00212	TS_IP-10	AD S.aureus
3.73034	TS_IP-10	AD S.aureus
5.4175	TS_IP-10	AD S.aureus
1.85643	TS_IP-10	AD S.aureus
1.50294	TS_IP-10	AD S.aureus
1.49457	TS_IP-10	AD S.aureus
1.69281	TS_IP-10	AD S.aureus
1.86077	TS_IP-10	AD S.aureus
1.8259	TS_IP-10	AD S.aureus
2.25308	TS_IP-10	AD S.aureus
0.947199	TS_IP-10	AD S.aureus
2.31278	TS_IP-10	AD S.aureus
1.6293	TS_IP-10	AD S.aureus
1.96854	TS_IP-10	AD S.aureus
1.53295	TS_IP-10	AD S.aureus
1.32061	TS_IP-10	AD S.aureus
1.45495	TS_IP-10	AD S.aureus
0.381807	TS_IP-10	AD S.aureus
5.52107	TS_IP-10	AD S.aureus
5.09425	TS_IP-10	AD S.aureus
0.164605	TS_IP-10	AD S.aureus
1.18264	TS_IP-10	AD S.aureus
1.55382	TS_IP-10	AD S.aureus
0.929536	TS_IP-10	AD S.aureus
4.91665	TS_IP-10	AD S.aureus
2.10045	TS_IP-10	AD S.aureus
2.75785	TS_IP-10	AD S.aureus
2.62992	TS_IP-10	AD S.aureus
2.62649	TS_IP-10	AD S.aureus
3.18603	TS_IP-10	AD S.aureus
2.27755	TS_IP-10	AD S.aureus
4.11752	TS_IP-10	AD S.aureus
3.07098	TS_IP-10	AD S.aureus
2.98877	TS_IP-10	AD S.aureus
3.1412	TS_IP-10	AD S.aureus
2.29572	TS_IP-10	AD S.aureus
2.00056	TS_IP-10	AD S.aureus
-0.360411	TS_IP-10	AD S.aureus
1.00329	TS_IP-10	AD S.aureus
1.91341	TS_IP-10	AD S.aureus
0.938717	TS_IP-10	AD S.aureus
0.0860814	TS_IP-10	AD S.aureus
0.117541	TS_IP-10	AD S.aureus
1.66135	TS_IP-10	AD S.aureus
1.73544	TS_IP-10	AD S.aureus
0.754703	TS_IP-10	AD S.aureus
-0.0271058	TS_IP-10	AD S.aureus
0.816474	TS_IP-10	AD S.aureus
-0.255695	TS_IP-10	AD S.aureus
1.45749	TS_IP-10	AD S.aureus
2.10094	TS_IP-10	AD S.aureus
3.72641	TS_IP-10	AD S.aureus
2.33627	TS_IP-10	AD S.aureus
3.72325	TS_IP-10	AD S.aureus
2.77891	TS_IP-10	AD S.aureus
2.33843	TS_IP-10	AD S.aureus
3.24635	TS_IP-10	AD S.aureus
2.50242	TS_IP-10	AD S.aureus
2.00708	TS_IP-10	AD S.aureus
3.07523	TS_IP-10	AD S.aureus
1.33042	TS_IP-10	AD S.aureus
2.58942	TS_IP-10	AD S.aureus
1.09928	TS_IP-10	AD S.aureus
3.1565	TS_IP-10	AD S.aureus
3.39052	TS_IP-10	AD S.aureus
4.00597	TS_IP-10	AD S.aureus
4.48636	TS_IP-10	AD S.aureus
3.92535	TS_IP-10	AD S.aureus
3.54178	TS_IP-10	AD S.aureus
3.40186	TS_IP-10	AD S.aureus
3.8728	TS_IP-10	AD S.aureus
3.2635	TS_IP-10	AD S.aureus
2.51866	TS_IP-10	AD S.aureus
1.99636	TS_IP-10	AD S.aureus
3.36891	TS_IP-10	AD S.aureus
2.52659	TS_IP-10	AD S.aureus
3.35239	TS_IP-10	AD S.aureus
3.10822	TS_IP-10	AD S.aureus
3.65115	TS_IP-10	AD S.aureus
2.65804	TS_IP-10	AD S.aureus
5.16067	TS_IP-10	AD S.aureus
3.83663	TS_IP-10	AD S.aureus
2.96021	TS_IP-10	AD S.aureus
2.97379	TS_IP-10	AD S.aureus
1.32776	TS_IP-10	AD S.aureus
2.64518	TS_IP-10	AD S.aureus
1.20874	TS_IP-10	AD S.aureus
0.270203	TS_IP-10	AD S.aureus
0.621802	TS_IP-10	AD S.aureus
1.17358	TS_IP-10	AD S.aureus
1.26176	TS_IP-10	AD S.aureus
0.953816	TS_IP-10	AD S.aureus
2.20583	TS_IP-10	AD S.aureus
2.01346	TS_IP-10	AD S.aureus
1.86525	TS_IP-10	AD S.aureus
2.3975	TS_IP-10	AD S.aureus
3.37029	TS_IP-10	AD S.aureus
5.5791	TS_IP-10	AD S.aureus
4.59822	TS_IP-10	AD S.aureus
4.31613	TS_IP-10	AD S.aureus
2.96224	TS_IP-10	AD S.aureus
4.58897	TS_IP-10	AD S.aureus
2.64833	TS_IP-10	AD S.aureus
5.24246	TS_IP-10	AD S.aureus
2.65532	TS_IP-10	AD S.aureus
2.55937	TS_IP-10	AD S.aureus
0.239505	TS_IP-10	AD S.aureus
1.74024	TS_IP-10	AD S.aureus
1.09383	TS_IP-10	AD S.aureus
2.19978	TS_IP-10	AD S.aureus
0.469623	TS_IP-10	AD S.aureus
-0.439375	TS_IP-10	AD S.aureus
-0.125293	TS_IP-10	AD S.aureus
-0.292278	TS_IP-10	AD S.aureus
1.44232	TS_IP-10	AD S.aureus
1.67328	TS_IP-10	AD S.aureus
2.94036	TS_IP-10	AD S.aureus
2.48629	TS_IP-10	AD S.aureus
1.28423	TS_IP-10	AD S.aureus
1.27688	TS_IP-10	AD S.aureus
2.2714	TS_IP-10	AD S.aureus
0.8671	TS_IP-10	AD S.aureus
1.05653	TS_IP-10	AD S.aureus
1.70894	TS_IP-10	AD S.aureus
2.64878	TS_IP-10	AD S.aureus
1.63212	TS_IP-10	AD S.aureus
0.760264	TS_IP-10	AD S.aureus
3.04389	TS_IP-10	AD S.aureus
1.22322	TS_IP-10	AD S.aureus
1.35605	TS_IP-10	AD S.aureus
2.14978	TS_IP-10	AD S.aureus
1.42973	TS_IP-10	AD S.aureus
0.0947444	TS_IP-10	AD S.aureus
2.50473	TS_IP-10	AD S.aureus
2.4753	TS_IP-10	AD S.aureus
1.59116	TS_IP-10	AD S.aureus
2.61851	TS_IP-10	AD S.aureus
2.69896	TS_IP-10	AD S.aureus
2.17728	TS_IP-10	AD S.aureus
2.53661	TS_IP-10	AD S.aureus
1.61669	TS_IP-10	AD S.aureus
1.24888	TS_IP-10	AD S.aureus
2.62197	TS_IP-10	AD S.aureus
3.83154	TS_IP-10	AD S.aureus
4.18632	TS_IP-10	AD S.aureus
5.54575	TS_IP-10	AD S.aureus
6.88565	TS_IP-10	AD S.aureus
3.87602	TS_IP-10	AD S.aureus
3.83582	TS_IP-10	AD S.aureus
4.10148	TS_IP-10	AD S.aureus
0.974407	TS_IP-10	AD S.aureus
2.71942	TS_IP-10	AD S.aureus
1.42195	TS_IP-10	AD S.aureus
3.03343	TS_IP-10	AD S.aureus
2.48881	TS_IP-10	AD S.aureus
1.36185	TS_IP-10	AD S.aureus
2.02366	TS_IP-10	AD S.aureus
1.12322	TS_IP-10	AD S.aureus
1.72079	TS_IP-10	AD S.aureus
1.34405	TS_IP-10	AD S.aureus
2.88066	TS_IP-10	AD S.aureus
3.37726	TS_IP-10	AD S.aureus
2.84324	TS_IP-10	AD S.aureus
[truncated: 36,475 more rows]

## Sheet: Figure 5
name	value
CD8	0.610078
Vd1	0.604479
Vd2	0.564287
CD4	0.868426
CD4+CD45RO+	0.492701
Treg	0.404519
exTh17	0.394521
Th17	0.455309
Th1	0.542891
Th2	0.55089
CLA+Memory+	0.520496
CLA-Memory+	0.407319
CLA+ Treg	0.527095
CLA+ Prolif	0.54769
CLA+Il10+	0.567886
CLA+ exTh17	0.581684
CLA+Th17	0.766247
CLA+ TransTh17	0.572086
CLA+ Th1	0.511498
CLA+IL4+	0.472705
CLA+IL13+	0.537493
CLA+ IL4+IL13+	0.528094
CLA- Treg	0.454309
CLA- Prolif	0.490702
CLA- Il10+	0.519096
CLA- exTh17	0.565287
CLA-Th17	0.486703
CLA- TransTh17	0.543091
CLA- Th1	0.567686
CLA- IL4+	0.473905
CLA- IL13+	0.60108
CLA- IL4+IL13+	0.65147
TS_NMF	0.64847
TS_IFNg	0.467506
TS_IL-18	0.432314
TS_IL-22	0.513497
TS_IL-33	0.476505
TS_IL-8	0.464707
TS_IP-10	0.846431
TS_MDC	0.614677
TS_MIP-3a	0.467706
TS_TARC	0.844631
TS_TSLP	0.621476
TS_IL-1RA	0.4979
TS_IL-1a	0.594881
Immunosuppressed	1
CD8	0.637473
Vd1	0.566487
Vd2	0.616877
CD4	0.775645
CD4+CD45RO+	0.523495
Treg	0.470306
exTh17	0.381724
Th17	0.441512
Th1	0.445911
Th2	0.460508
CLA+Memory+	0.507499
CLA-Memory+	0.421316
CLA+ Treg	0.514897
CLA+ Prolif	0.587283
CLA+Il10+	0.563487
CLA+ exTh17	0.59788
CLA+Th17	0.794241
CLA+ TransTh17	0.608678
CLA+ Th1	0.492901
CLA+IL4+	0.5001
CLA+IL13+	0.554089
CLA+ IL4+IL13+	0.505699
CLA- Treg	0.481704
CLA- Prolif	0.5017
CLA- Il10+	0.580684
CLA- exTh17	0.518296
CLA-Th17	0.574085
CLA- TransTh17	0.533693
CLA- Th1	0.552889
CLA- IL4+	0.521296
CLA- IL13+	0.587083
CLA- IL4+IL13+	0.579084
TS_NMF	0.628274
TS_IFNg	0.4977
TS_IL-18	0.431114
TS_IL-22	0.456709
TS_IL-33	0.483303
TS_IL-8	0.425715
TS_IP-10	0.860828
TS_MDC	0.531694
TS_MIP-3a	0.434113
TS_TARC	0.841032
TS_TSLP	0.608078
TS_IL-1RA	0.519696
TS_IL-1a	0.630474
Immunosuppressed	1
CD8	0.60108
Vd1	0.567487
Vd2	0.656469
CD4	0.825435
CD4+CD45RO+	0.538092
Treg	0.435913
exTh17	0.367127
Th17	0.353529
Th1	0.513297
Th2	0.471706
CLA+Memory+	0.523295
CLA-Memory+	0.386523
CLA+ Treg	0.505499
CLA+ Prolif	0.569886
CLA+Il10+	0.529494
CLA+ exTh17	0.589482
CLA+Th17	0.754649
CLA+ TransTh17	0.573685
CLA+ Th1	0.504699
CLA+IL4+	0.583483
CLA+IL13+	0.554489
CLA+ IL4+IL13+	0.545091
CLA- Treg	0.493701
CLA- Prolif	0.513497
CLA- Il10+	0.596881
CLA- exTh17	0.547491
CLA-Th17	0.485903
CLA- TransTh17	0.504899
CLA- Th1	0.515897
CLA- IL4+	0.478504
CLA- IL13+	0.626475
CLA- IL4+IL13+	0.657269
TS_NMF	0.580684
TS_IFNg	0.438912
TS_IL-18	0.431714
TS_IL-22	0.444511
TS_IL-33	0.505499
TS_IL-8	0.467906
TS_IP-10	0.856029
TS_MDC	0.591282
TS_MIP-3a	0.484903
TS_TARC	0.794841
TS_TSLP	0.633873
TS_IL-1RA	0.487702
TS_IL-1a	0.569886
Immunosuppressed	1
CD8	0.594681
Vd1	0.576285
Vd2	0.583883
CD4	0.833833
CD4+CD45RO+	0.552689
Treg	0.471906
exTh17	0.382523
Th17	0.441112
Th1	0.510898
Th2	0.4991
CLA+Memory+	0.487902
CLA-Memory+	0.391922
CLA+ Treg	0.475705
CLA+ Prolif	0.55149
CLA+Il10+	0.596881
CLA+ exTh17	0.562088
CLA+Th17	0.730454
CLA+ TransTh17	0.544891
CLA+ Th1	0.525295
CLA+IL4+	0.480904
CLA+IL13+	0.529894
CLA+ IL4+IL13+	0.5015
CLA- Treg	0.456709
CLA- Prolif	0.520696
CLA- Il10+	0.564287
CLA- exTh17	0.528494
CLA-Th17	0.546691
CLA- TransTh17	0.482104
CLA- Th1	0.585483
CLA- IL4+	0.474305
CLA- IL13+	0.594481
CLA- IL4+IL13+	0.629874
TS_NMF	0.608078
TS_IFNg	0.471906
TS_IL-18	0.418316
TS_IL-22	0.411518
TS_IL-33	0.474305
TS_IL-8	0.436113
TS_IP-10	0.772246
TS_MDC	0.59868
TS_MIP-3a	0.473705
TS_TARC	0.840432
TS_TSLP	0.574485
TS_IL-1RA	0.516497
TS_IL-1a	0.561688
Immunosuppressed	1
CD8	0.612078
Vd1	0.627275
Vd2	0.595881
CD4	0.80104
CD4+CD45RO+	0.517497
Treg	0.411518
exTh17	0.390522
Th17	0.485103
Th1	0.5007
Th2	0.461708
CLA+Memory+	0.4979
CLA-Memory+	0.408718
CLA+ Treg	0.532893
CLA+ Prolif	0.586683
CLA+Il10+	0.533093
CLA+ exTh17	0.571486
CLA+Th17	0.804639
CLA+ TransTh17	0.568686
CLA+ Th1	0.535693
CLA+IL4+	0.473305
CLA+IL13+	0.563087
CLA+ IL4+IL13+	0.523695
CLA- Treg	0.464307
CLA- Prolif	0.467906
CLA- Il10+	0.584083
CLA- exTh17	0.581484
CLA-Th17	0.571086
CLA- TransTh17	0.524895
CLA- Th1	0.490302
CLA- IL4+	0.507898
CLA- IL13+	0.592082
CLA- IL4+IL13+	0.678864
TS_NMF	0.674065
TS_IFNg	0.464107
TS_IL-18	0.438912
TS_IL-22	0.45071
TS_IL-33	0.489502
TS_IL-8	0.430914
TS_IP-10	0.866627
TS_MDC	0.588882
TS_MIP-3a	0.470706
TS_TARC	0.862627
TS_TSLP	0.634673
TS_IL-1RA	0.510298
TS_IL-1a	0.607079
Immunosuppressed	1
CD8	0.664067
Vd1	0.609078
Vd2	0.572286
CD4	0.858828
CD4+CD45RO+	0.460708
Treg	0.421316
exTh17	0.370126
Th17	0.430914
Th1	0.556089
Th2	0.497101
CLA+Memory+	0.480704
CLA-Memory+	0.379324
CLA+ Treg	0.514697
CLA+ Prolif	0.560888
CLA+Il10+	0.544891
CLA+ exTh17	0.594881
CLA+Th17	0.783643
CLA+ TransTh17	0.607079
CLA+ Th1	0.524095
CLA+IL4+	0.4977
CLA+IL13+	0.554889
CLA+ IL4+IL13+	0.506499
CLA- Treg	0.458508
CLA- Prolif	0.54829
CLA- Il10+	0.566487
CLA- exTh17	0.538892
CLA-Th17	0.526495
CLA- TransTh17	0.55109
CLA- Th1	0.519496
CLA- IL4+	0.506499
CLA- IL13+	0.634273
CLA- IL4+IL13+	0.675665
TS_NMF	0.605679
TS_IFNg	0.4995
TS_IL-18	0.383923
TS_IL-22	0.512298
TS_IL-33	0.492501
TS_IL-8	0.482503
TS_IP-10	0.859028
TS_MDC	0.604079
TS_MIP-3a	0.446711
TS_TARC	0.839032
TS_TSLP	0.667467
TS_IL-1RA	0.44771
TS_IL-1a	0.588082
Immunosuppressed	1

## Sheet: Supplemental Figure 1
ID	S. aureus burden affected skin	Colonised on skin	Immunodulator	EASI
COLONISED SKIN, n = 10 in total (n = 9 = AD controls; n = 1 = AD S. aureus)
VAD100 (AD S. aureus)	Moderate	Y	Y	Not ADcontrol subject
VAD006	Low	Y	Y	57.6
VAD017	High	Y	Y	5.55
VAD018	High	Y	Y	18.6
VAD019	High	Y	Y	13.8
VAD020	High	Y	Y	9.9
VAD021	Low	Y	Y	15.55
VAD036	Low	Y	Y	7.6
VAD059	Low	Y	Y	4.3
VAD097	Low	Y	Y	11.1
				16
NOT COLONISED SKIN n = 12
VAD004	Negative	N	Y	14.2
VAD007	Negative	N	Y	20.6
VAD015	Negative	N	Y	5.4
VAD024	Negative	N	Y	23.2
VAD035	Negative	N	Y	1.2
VAD043	Negative	N	Y	7.2
VAD050	Negative	N	Y	2.5
VAD051	Negative	N	Y	3.6
VAD063	Negative	N	Y	3.4
VAD071	Negative	N	Y	24.4
VAD091	Negative	N	Y	20.1
VAD095	Negative	N	Y	11.4
				11.4333
